# Supplementary material for: Dibromido{2-[2-(piperidinium-1-yl)ethyl­imino­meth­yl]phenolato}zinc(II) monohydrate
Source: Acta Crystallogr Sect E Struct Rep Online. 2008 Jun 7;64(Pt 7):m859–60. doi: 10.1107/S1600536808015730 (PMC2961651; doi:10.1107/S1600536808015730)
Supplement: Supplementary file 2 [file e-64-0m859-Isup2.hkl]

# 
# h,k,l, Fc-squared, Fo-squared, sigma(Fo-squared) and status flag 
# 
data_I
_shelx_title ' B in P-1' 
_shelx_refln_list_code          4 
_shelx_F_calc_maximum      178.90 
_exptl_crystal_F_000       472.00 
_reflns_d_resolution_high  0.7699 
 
loop_ 
 _symmetry_equiv_pos_as_xyz 
 'x, y, z' 
 '-x, -y, -z' 
 
_cell_length_a     9.2997 
_cell_length_b    10.1776 
_cell_length_c    11.1667 
_cell_angle_alpha  71.510 
_cell_angle_beta   71.215 
_cell_angle_gamma  67.571 
 
_shelx_F_squared_multiplier     1.000 
 
loop_ 
 _refln_index_h 
 _refln_index_k 
 _refln_index_l 
 _refln_F_squared_calc 
 _refln_F_squared_meas 
 _refln_F_squared_sigma 
 _refln_observed_status 
   2   0   0     4210.49     4408.99     69.83 o 
   3   0   0      268.36      260.72      8.86 o 
   4   0   0      751.67      831.15     19.78 o 
   5   0   0     2828.11     3011.29     41.96 o 
   6   0   0      453.38      433.36     13.09 o 
   7   0   0      126.45      149.88     18.02 o 
   8   0   0     1419.78     1444.38     50.38 o 
   9   0   0       64.15       61.74     19.69 o 
  10   0   0       33.77       22.64     18.97 o 
 -10   1   0        0.96       16.44     19.21 o 
  -9   1   0      191.13      166.95     23.38 o 
  -8   1   0       49.18       53.99     17.03 o 
  -7   1   0      614.92      627.01     31.05 o 
  -6   1   0      340.80      346.57     16.32 o 
  -5   1   0     1607.23     1606.97     36.12 o 
  -4   1   0      669.44      685.29     19.48 o 
  -3   1   0     1551.18     1599.46     32.27 o 
  -2   1   0     2130.75     2198.34     39.61 o 
  -1   1   0    15513.00    13093.14    199.28 o 
   0   1   0      471.83      568.22     13.30 o 
   1   1   0     3394.30     3796.78     66.10 o 
   2   1   0    12222.61    12304.11    204.38 o 
   3   1   0    29331.88    26417.71    299.71 o 
   4   1   0       12.43       13.52      2.83 o 
   5   1   0      978.62      976.03     17.15 o 
   6   1   0      124.58      129.90     13.81 o 
   7   1   0     1430.25     1362.03     43.58 o 
   8   1   0      350.06      351.52     25.83 o 
   9   1   0      196.36      237.73     24.85 o 
  10   1   0       10.43       33.41     20.22 o 
  11   1   0      139.58      141.26     27.98 o 
 -10   2   0        9.88       -7.64     19.24 o 
  -9   2   0        0.41       -4.18     17.21 o 
  -7   2   0        0.06      -10.65      8.26 o 
  -6   2   0      164.39      155.28     12.89 o 
  -5   2   0     1484.52     1476.36     36.39 o 
  -4   2   0        2.15        2.36      5.64 o 
  -3   2   0       10.17        9.49      4.89 o 
  -1   2   0       13.73       20.93      2.75 o 
   0   2   0    32003.62    24207.60    483.78 o 
   1   2   0      655.21      748.00      9.57 o 
   2   2   0    31606.08    29825.49    486.76 o 
   3   2   0       76.61       77.52      7.61 o 
   4   2   0      651.35      673.48     22.28 o 
   5   2   0      574.99      636.05     14.48 o 
   6   2   0     1924.12     1962.25     50.83 o 
   7   2   0      350.12      418.81     25.56 o 
   8   2   0     1658.52     1624.12     52.29 o 
   9   2   0      140.48      147.05     21.27 o 
  10   2   0      187.24      223.44     26.64 o 
  11   2   0        0.02      -25.65     19.36 o 
  -9   3   0      182.19      212.97     29.44 o 
  -7   3   0      214.41      199.52     16.91 o 
  -6   3   0      156.25      147.53     14.14 o 
  -5   3   0      996.39      921.80     29.50 o 
  -4   3   0      572.73      540.60     20.61 o 
  -3   3   0      483.51      487.48     18.05 o 
  -2   3   0       49.14       72.51      7.64 o 
  -1   3   0     3591.00     3507.81     45.99 o 
   0   3   0      411.05      438.43     10.51 o 
   1   3   0     5322.96     5656.24     56.78 o 
   2   3   0     5754.88     5657.60     66.66 o 
   3   3   0     7671.09     7590.28    134.11 o 
   4   3   0        2.78        6.17      5.91 o 
   5   3   0     4830.88     4845.79     95.60 o 
   6   3   0      155.86      153.67     14.82 o 
   7   3   0     1052.26     1050.12     38.39 o 
   8   3   0      542.90      541.14     30.10 o 
   9   3   0      125.06      144.49     21.89 o 
  10   3   0        1.51        6.14     17.54 o 
  11   3   0      286.89      299.17     34.00 o 
  -7   4   0       47.11       45.37     13.48 o 
  -6   4   0      214.39      212.58     17.72 o 
  -5   4   0      601.02      597.75     25.26 o 
  -4   4   0      375.83      383.94     19.98 o 
  -3   4   0      154.18      127.42     11.48 o 
  -2   4   0       44.35       42.24      7.67 o 
  -1   4   0      209.80      203.59      8.78 o 
   0   4   0    11312.44    10845.31    127.34 o 
   1   4   0      624.59      631.79     10.89 o 
   2   4   0     3882.75     3980.82     42.35 o 
   3   4   0      783.53      829.89     14.28 o 
   4   4   0     1555.83     1502.72     38.75 o 
   5   4   0        6.39       10.02      8.41 o 
   6   4   0      268.58      259.32     18.31 o 
   7   4   0      532.50      524.25     27.83 o 
   8   4   0     2524.31     2392.49     65.68 o 
   9   4   0      261.42      297.68     26.49 o 
  10   4   0      355.65      342.18     29.86 o 
  11   4   0        9.05       39.76     21.36 o 
  -8   5   0       43.84       25.41     15.12 o 
  -7   5   0        4.99       15.78     12.80 o 
  -6   5   0      219.47      188.81     18.88 o 
  -5   5   0      814.54      828.85     32.15 o 
  -4   5   0      268.06      295.80     20.37 o 
  -3   5   0       80.23       71.41     11.22 o 
  -2   5   0      442.83      424.15     19.12 o 
  -1   5   0     1471.34     1327.31     25.13 o 
   0   5   0      773.41      714.00     37.63 o 
   1   5   0      697.58      774.05     15.43 o 
   2   5   0     1420.95     1493.12     20.44 o 
   3   5   0    11238.37    11151.47    110.16 o 
   4   5   0        0.66       12.80      8.05 o 
   5   5   0      215.18      160.29     14.17 o 
   6   5   0      210.15      217.41     17.87 o 
   7   5   0      445.46      470.56     25.74 o 
   8   5   0      654.34      674.05     32.72 o 
   9   5   0        1.17        1.22     14.08 o 
  10   5   0        7.71       43.67     18.55 o 
  11   5   0      532.90      514.11     37.88 o 
  -7   6   0        0.31       16.97     15.48 o 
  -6   6   0      178.19      157.97     18.94 o 
  -5   6   0        3.25       24.25     12.98 o 
  -4   6   0      188.96      200.03     18.40 o 
  -3   6   0       25.06       49.87     11.93 o 
  -2   6   0      112.95      136.85     13.84 o 
  -1   6   0     1503.45     1524.63     29.39 o 
   0   6   0     1673.74     1665.09     30.03 o 
   1   6   0      680.73      665.72     22.68 o 
   2   6   0     3640.71     3681.34     52.07 o 
   3   6   0      147.83      162.26     10.01 o 
   4   6   0     1797.33     1805.60     33.96 o 
   5   6   0      229.09      264.63     19.48 o 
   6   6   0     1227.10     1161.79     39.31 o 
   7   6   0      501.62      431.82     26.34 o 
   8   6   0      322.12      278.80     24.01 o 
   9   6   0       29.69       42.62     17.09 o 
  10   6   0      555.89      534.16     35.35 o 
  11   6   0       65.13       57.87     22.04 o 
  -7   7   0        0.91        1.13     15.06 o 
  -6   7   0        6.89       35.14     17.12 o 
  -5   7   0      271.72      236.86     21.80 o 
  -4   7   0       19.47        9.99     12.32 o 
  -3   7   0       61.99       41.97     13.51 o 
  -2   7   0      169.09      184.10     17.33 o 
  -1   7   0      331.75      302.68     14.53 o 
   0   7   0      233.22      222.00     12.01 o 
   1   7   0        0.24        3.47      5.66 o 
   2   7   0        6.59        5.23      6.16 o 
   3   7   0     3941.44     4205.85     86.60 o 
   4   7   0      217.17      213.89     12.34 o 
   5   7   0      700.87      700.18     21.31 o 
   6   7   0      515.42      509.15     31.57 o 
   7   7   0       11.73        5.58     13.36 o 
   8   7   0      153.10      170.79     21.48 o 
   9   7   0       15.75       -3.07     15.45 o 
  10   7   0       33.24       28.75     18.11 o 
  11   7   0      212.40      220.34     27.80 o 
  -6   8   0      114.83      143.02     22.40 o 
  -5   8   0       36.75       33.85     17.78 o 
  -4   8   0      130.62      138.52     19.30 o 
  -3   8   0        7.40      -15.36     12.02 o 
  -2   8   0       44.71       49.66     14.68 o 
  -1   8   0      497.58      493.85     19.79 o 
   0   8   0      471.26      473.54     46.62 o 
   1   8   0       50.44       38.69      8.71 o 
   2   8   0     1555.18     1639.74     32.34 o 
   3   8   0       36.08       54.05     18.21 o 
   4   8   0      352.93      400.83     26.99 o 
   5   8   0       81.23       99.89     17.45 o 
   6   8   0      836.64      824.08     36.42 o 
   7   8   0      195.14      214.22     15.49 o 
   8   8   0      260.84      237.27     27.04 o 
   9   8   0        5.72       25.14     17.33 o 
  10   8   0      145.90      167.75     25.44 o 
  -5   9   0      121.74      143.59     23.09 o 
  -4   9   0        3.40       24.97     16.70 o 
  -3   9   0       26.51       10.80     15.09 o 
  -2   9   0      279.80      304.39     23.47 o 
  -1   9   0        3.95       12.79      9.84 o 
   0   9   0      394.93      392.89     17.77 o 
   1   9   0      144.30      108.93     11.49 o 
   2   9   0        4.43       -6.16      7.85 o 
   3   9   0     1488.11     1403.55     49.31 o 
   4   9   0       89.13      105.41     18.19 o 
   5   9   0      265.20      297.35     24.85 o 
   6   9   0      133.65      137.30     21.65 o 
   7   9   0        6.70       -1.88     15.63 o 
   8   9   0       12.31       -3.55     16.14 o 
   9   9   0        0.91       -8.95     16.49 o 
  10   9   0       31.09       40.71     21.92 o 
  -3  10   0       36.39       37.73     19.42 o 
  -2  10   0      107.71      110.06     19.90 o 
  -1  10   0      215.39      190.21     19.84 o 
   0  10   0       27.75       38.69     11.00 o 
   1  10   0       27.62       39.23     10.79 o 
   2  10   0      651.51      605.60     21.80 o 
   3  10   0      347.38      329.78     26.99 o 
   4  10   0        8.21       15.63     16.17 o 
   5  10   0       87.52       86.02     19.90 o 
   6  10   0      620.32      675.15     38.09 o 
   7  10   0      143.94      135.60     23.27 o 
   8  10   0       26.04       12.86     19.75 o 
   9  10   0       12.49       29.05     19.84 o 
  -2  11   0       32.20       43.43     19.03 o 
  -1  11   0        1.87       12.14     15.81 o 
   0  11   0        1.12       12.83     12.32 o 
   1  11   0       15.43       18.29     11.06 o 
   2  11   0      156.37      193.49     24.43 o 
   3  11   0      194.06      178.25     24.19 o 
   4  11   0       91.42       74.72     21.00 o 
   5  11   0      295.64      314.47     31.23 o 
   6  11   0        0.85        0.24     18.34 o 
   7  11   0       23.71       34.24     21.92 o 
   8  11   0        2.13       -5.82     18.55 o 
   1  12   0       25.48       38.94     13.74 o 
   2  12   0      142.04      177.12     26.82 o 
   3  12   0       52.35       56.40     21.00 o 
   4  12   0        0.57       19.69     20.76 o 
   5  12   0        3.61       11.45     20.52 o 
   6  12   0      183.00      226.36     30.63 o 
  -5 -12   1       98.18      120.33     26.13 o 
  -4 -12   1        0.63      -29.08     19.39 o 
  -3 -12   1       20.77        1.25     20.82 o 
  -2 -12   1      143.97      148.81     25.32 o 
  -7 -11   1        0.77       15.36     20.25 o 
  -6 -11   1      236.71      211.30     29.11 o 
  -5 -11   1        5.57       -0.84     18.70 o 
  -4 -11   1       10.51       14.14     18.91 o 
  -3 -11   1       57.94       45.79     20.97 o 
  -2 -11   1        5.57        1.43     17.30 o 
  -1 -11   1       55.53       45.84     12.89 o 
   0 -11   1        0.98        5.11     11.14 o 
   1 -11   1        2.10        7.12     15.11 o 
  -8 -10   1        0.72        8.68     20.01 o 
  -7 -10   1      149.64      120.53     25.23 o 
  -6 -10   1       16.87       16.32     19.72 o 
  -5 -10   1      557.60      617.94     38.00 o 
  -4 -10   1        7.35       27.56     18.02 o 
  -3 -10   1      104.88      113.02     20.79 o 
  -2 -10   1      357.33      308.24     28.16 o 
  -1 -10   1       23.03       23.10     10.16 o 
   0 -10   1        0.34        6.93     10.14 o 
   1 -10   1       80.92       95.34     14.74 o 
   2 -10   1       13.23       11.90     17.96 o 
   3 -10   1       85.57       68.19     20.49 o 
  -9  -9   1       26.54       32.39     21.09 o 
  -8  -9   1       24.72       25.47     19.15 o 
  -7  -9   1        4.53       15.15     17.18 o 
  -6  -9   1      781.22      887.88     43.16 o 
  -5  -9   1        7.60        1.25     16.26 o 
  -4  -9   1       19.73       25.26     16.02 o 
  -3  -9   1      452.43      465.61     30.57 o 
  -2  -9   1      527.73      548.23     20.51 o 
  -1  -9   1      219.01      205.01     14.30 o 
   0  -9   1       20.80       16.15     10.09 o 
   1  -9   1       48.70       57.41     12.16 o 
   2  -9   1      310.72      358.77     26.40 o 
   3  -9   1       56.61       72.30     19.87 o 
   4  -9   1        0.19      -23.00     15.33 o 
 -10  -8   1      164.38      165.75     27.62 o 
  -9  -8   1       23.64       24.46     18.55 o 
  -8  -8   1       66.33       96.11     20.10 o 
  -7  -8   1      103.43       80.15     18.61 o 
  -6  -8   1        1.60        6.41     14.44 o 
  -5  -8   1      737.61      785.96     36.42 o 
  -4  -8   1      314.05      352.12     25.74 o 
  -3  -8   1     1684.66     1626.03     52.14 o 
  -2  -8   1      495.10      487.94     17.49 o 
  -1  -8   1        9.25        3.38      7.53 o 
   0  -8   1      172.93      151.35     11.85 o 
   1  -8   1      104.98      130.85     32.04 o 
   2  -8   1      275.50      271.14     16.11 o 
   3  -8   1       60.41       53.54     16.55 o 
   4  -8   1       19.07       30.54     16.94 o 
   5  -8   1      283.02      243.22     26.82 o 
   6  -8   1       24.99        2.30     18.19 o 
 -10  -7   1       59.64       64.28     20.73 o 
  -9  -7   1        0.47        0.00     15.63 o 
  -8  -7   1       50.57       52.53     17.90 o 
  -7  -7   1      129.98      121.61     18.67 o 
  -6  -7   1     1549.43     1442.20     48.35 o 
  -5  -7   1       12.22        0.57     11.90 o 
  -4  -7   1       61.70      103.23     15.54 o 
  -3  -7   1      850.87      888.52     21.06 o 
  -2  -7   1     1305.94     1334.46     27.31 o 
  -1  -7   1        9.18       16.73      6.77 o 
   0  -7   1      546.48      563.38     36.52 o 
   1  -7   1      484.42      443.05     27.65 o 
   2  -7   1      424.54      382.95     16.90 o 
   3  -7   1      143.80      152.21     18.40 o 
   4  -7   1       82.25       89.24     17.33 o 
   5  -7   1        1.16        9.13     15.57 o 
   6  -7   1      124.09      169.39     23.30 o 
   7  -7   1        6.54       24.58     18.79 o 
 -10  -6   1      170.19      185.44     27.29 o 
  -9  -6   1       61.79       57.60     19.30 o 
  -8  -6   1      182.10      211.15     22.73 o 
  -7  -6   1      136.04      116.63     17.03 o 
  -6  -6   1        0.55        7.90     10.77 o 
  -5  -6   1     1626.85     1555.31     46.62 o 
  -4  -6   1      296.35      295.47     20.58 o 
  -3  -6   1     6038.75     6146.84     78.64 o 
  -2  -6   1      335.28      382.52     13.26 o 
  -1  -6   1       10.36        7.66      5.23 o 
   0  -6   1      909.42      924.74     21.81 o 
   1  -6   1      145.01      157.86     10.52 o 
   2  -6   1      237.02      248.63     13.13 o 
   3  -6   1      477.35      487.42     24.49 o 
   4  -6   1        0.15       -4.80     10.53 o 
   5  -6   1      733.05      752.67     33.47 o 
   6  -6   1        6.77        5.16     13.96 o 
   7  -6   1        6.85      -11.01     14.97 o 
 -11  -5   1       96.11      155.82     27.38 o 
 -10  -5   1       63.06       57.87     20.40 o 
  -9  -5   1        5.09        3.61     15.27 o 
  -8  -5   1       47.87       62.40     17.06 o 
  -7  -5   1      206.63      183.89     18.97 o 
  -6  -5   1     1892.42     1841.42     51.78 o 
  -5  -5   1      106.13       87.54     13.21 o 
  -4  -5   1     1191.58     1124.87     35.50 o 
  -3  -5   1     2868.33     3148.34     43.53 o 
  -2  -5   1     6212.73     6351.45     66.23 o 
  -1  -5   1      638.67      651.80     14.54 o 
   0  -5   1     1838.06     1814.50     30.48 o 
   1  -5   1      942.47     1001.98     21.50 o 
   2  -5   1     1203.61     1135.03     24.39 o 
   3  -5   1      139.22      132.73     13.57 o 
   4  -5   1      586.57      670.05     27.38 o 
   5  -5   1        6.13       -4.24     10.26 o 
   6  -5   1      564.99      582.89     28.90 o 
   7  -5   1        2.92       -7.37     12.14 o 
   8  -5   1       23.43        9.87     15.42 o 
 -11  -4   1      214.04      292.40     34.33 o 
 -10  -4   1       42.56        7.81     19.92 o 
  -9  -4   1       36.45       42.09     19.33 o 
  -8  -4   1      703.87      781.01     37.73 o 
  -7  -4   1      314.26      398.95     26.49 o 
  -6  -4   1      336.55      325.81     20.97 o 
  -5  -4   1      873.18      875.89     30.87 o 
  -4  -4   1      612.20      581.85     23.03 o 
  -3  -4   1    16619.18    16807.98    190.63 o 
  -2  -4   1      256.58      263.91     33.93 o 
  -1  -4   1      360.61      362.26      8.42 o 
   0  -4   1     5043.14     5149.11     65.50 o 
   1  -4   1     1413.14     1496.19     25.79 o 
   2  -4   1      326.36      298.93     11.53 o 
   3  -4   1      381.85      398.23     18.76 o 
   4  -4   1        7.83       21.30      8.77 o 
   5  -4   1     3126.83     3132.99     67.65 o 
   6  -4   1       10.59        9.16     11.13 o 
   7  -4   1       63.45       67.89     14.08 o 
   8  -4   1       85.06       75.61     15.00 o 
 -11  -3   1       27.49       37.88     24.88 o 
 -10  -3   1      191.81      163.31     25.98 o 
  -9  -3   1       38.19       60.46     19.30 o 
  -8  -3   1       96.10       91.84     19.18 o 
  -7  -3   1      200.40      242.41     20.67 o 
  -6  -3   1      454.18      453.53     24.22 o 
  -5  -3   1       40.80       28.28      9.01 o 
  -4  -3   1     4681.55     4602.34     90.41 o 
  -3  -3   1      113.03      110.47     13.11 o 
  -2  -3   1     3791.06     3704.69     46.06 o 
  -1  -3   1    13428.29    12944.54    147.46 o 
   0  -3   1     9194.02     9208.78    169.39 o 
   1  -3   1     2419.69     2333.18     33.27 o 
   2  -3   1     1475.48     1436.33     32.81 o 
   3  -3   1       53.49       61.39      8.32 o 
   4  -3   1      872.66      873.78     27.44 o 
   5  -3   1       88.39       91.60     11.75 o 
   6  -3   1      580.19      470.62     22.46 o 
   7  -3   1      142.74      161.07     16.38 o 
   8  -3   1      517.34      457.32     24.22 o 
 -11  -2   1      248.87      234.57     31.05 o 
 -10  -2   1       48.93       84.44     23.74 o 
  -9  -2   1       88.92      106.63     21.03 o 
  -8  -2   1      476.05      462.60     29.68 o 
  -7  -2   1        0.38        4.24     10.86 o 
  -6  -2   1      134.66      134.55     14.65 o 
  -5  -2   1      100.28       91.06     11.45 o 
  -4  -2   1      305.12      337.22     22.53 o 
  -3  -2   1    14247.30    14146.54    239.99 o 
  -2  -2   1       32.91       55.31      3.03 o 
  -1  -2   1     6603.27     6608.55     84.74 o 
   0  -2   1     2879.99     2981.80     37.64 o 
   1  -2   1     4311.09     4528.34     55.52 o 
   2  -2   1      482.88      572.87     16.64 o 
   3  -2   1     3311.32     3408.27     62.31 o 
   4  -2   1      488.25      497.50     18.52 o 
   5  -2   1     4514.29     4459.52     82.35 o 
   6  -2   1      317.41      307.88     16.94 o 
   7  -2   1      320.02      273.64     17.90 o 
   9  -2   1      106.56       88.32     22.67 o 
  10  -2   1        1.93       -6.03     19.78 o 
 -10  -1   1      105.13      131.48     25.86 o 
  -9  -1   1      103.72       68.28     20.61 o 
  -8  -1   1      544.50      607.98     33.44 o 
  -7  -1   1      626.90      711.54     33.47 o 
  -6  -1   1      161.66      183.44     17.06 o 
  -5  -1   1      564.60      563.39     12.33 o 
  -4  -1   1     1788.84     1842.13     33.03 o 
  -3  -1   1        2.28       -0.48      3.89 o 
  -2  -1   1      196.97      228.55      9.74 o 
  -1  -1   1     4459.24     4489.54     52.56 o 
   0  -1   1      808.44     1049.09     14.41 o 
   1  -1   1        3.26       13.19      2.15 o 
   2  -1   1     2985.56     3449.11     58.64 o 
   3  -1   1     1137.86     1120.99     24.88 o 
   4  -1   1     2171.17     2137.07     42.42 o 
   5  -1   1        3.31        1.76      5.73 o 
   6  -1   1     1173.14     1084.18     28.93 o 
   7  -1   1      126.29      157.31     12.92 o 
   8  -1   1     1245.77     1239.46     46.29 o 
   9  -1   1        2.37        3.52     16.52 o 
  10  -1   1        9.94       21.30     20.76 o 
 -10   0   1        0.03       20.13     21.06 o 
  -9   0   1      109.29      139.21     23.21 o 
  -8   0   1      636.46      671.01     36.24 o 
  -7   0   1       28.20       20.43     12.68 o 
  -6   0   1       42.05       60.09      6.67 o 
  -5   0   1      369.86      392.61     11.43 o 
  -4   0   1     2179.62     2234.99     31.63 o 
  -3   0   1    14647.99    14334.71    183.84 o 
  -2   0   1      964.50     1018.99     15.96 o 
  -1   0   1     3135.26     3226.80     50.92 o 
   0   0   1     7648.19     7669.11    117.79 o 
   1   0   1     5290.17     5314.15     82.56 o 
   2   0   1     4019.93     4368.99     69.80 o 
   3   0   1      444.33      474.32     12.89 o 
   4   0   1      509.26      512.05     14.82 o 
   5   0   1     6301.56     6161.11    102.04 o 
   6   0   1      223.02      217.44      9.59 o 
   7   0   1     1001.86     1038.93     38.00 o 
   8   0   1       51.29       55.87     15.15 o 
   9   0   1      424.77      469.34     31.47 o 
  10   0   1        0.67       -6.20     15.69 o 
  11   0   1       44.46       31.56     22.49 o 
 -10   1   1       11.56       53.54     22.22 o 
  -9   1   1       47.76       36.06     19.12 o 
  -8   1   1      561.44      601.39     34.09 o 
  -7   1   1      191.69      185.05     19.81 o 
  -6   1   1      205.18      234.94     14.32 o 
  -5   1   1      430.30      443.72     16.11 o 
  -4   1   1     1891.39     1975.67     39.13 o 
  -3   1   1     2752.30     2883.69     51.04 o 
  -2   1   1     1840.82     2016.60     36.33 o 
  -1   1   1     1523.18     1508.27     26.85 o 
   0   1   1     8010.66     7966.58    122.14 o 
   1   1   1      117.61      126.47      3.94 o 
   2   1   1     1298.73     1457.34     18.60 o 
   3   1   1     6786.38     7349.01     89.87 o 
   4   1   1     1154.88     1205.90     18.48 o 
   5   1   1     1703.69     1824.80     43.85 o 
   6   1   1       45.89       42.18      5.10 o 
   7   1   1      319.75      291.92     21.54 o 
   8   1   1     2861.41     2880.02     73.53 o 
   9   1   1        1.44       14.14     14.62 o 
  10   1   1       41.44       17.57     17.36 o 
  11   1   1       28.21       22.25     19.78 o 
  -9   2   1      142.63      161.96     25.11 o 
  -8   2   1      128.02      158.03     22.22 o 
  -7   2   1      139.22      108.33     12.98 o 
  -6   2   1       16.97       30.84      8.62 o 
  -5   2   1       60.71      100.85      9.84 o 
  -4   2   1     1063.46     1166.03     29.32 o 
  -3   2   1     8295.06     8014.34    130.20 o 
  -2   2   1        3.47       19.51      4.50 o 
  -1   2   1    12536.03    12186.62    188.00 o 
   0   2   1       16.89       14.30      2.25 o 
   1   2   1     7566.02     7544.05     72.78 o 
   2   2   1      305.19      292.64      5.64 o 
   3   2   1     1685.89     1887.59     39.04 o 
   4   2   1     7463.94     7724.35     89.30 o 
   5   2   1      507.92      489.58     10.24 o 
   6   2   1        8.83        8.56      8.32 o 
   7   2   1     1898.68     1933.91     52.80 o 
   8   2   1       22.83       46.38     13.87 o 
   9   2   1      232.89      270.33     25.41 o 
  10   2   1       66.14       76.15     20.94 o 
  11   2   1      252.45      243.19     30.42 o 
  -9   3   1        7.33       29.47     21.54 o 
  -7   3   1      183.11      168.65     15.51 o 
  -6   3   1      210.92      184.54     14.35 o 
  -5   3   1      424.20      393.43     19.27 o 
  -4   3   1      671.40      674.29     23.21 o 
  -3   3   1      556.13      564.91     19.42 o 
  -2   3   1       16.88       34.81      6.41 o 
  -1   3   1      267.61      301.62     11.96 o 
   0   3   1    22037.10    19555.14    219.15 o 
   1   3   1      121.64      150.74      4.65 o 
   2   3   1     1558.29     1575.95     20.57 o 
   3   3   1     2000.47     1949.93     25.12 o 
   4   3   1       32.65       38.48      6.77 o 
   5   3   1      106.52       89.87     10.53 o 
   6   3   1       34.70       40.77      9.72 o 
   7   3   1      448.37      459.65     24.82 o 
   8   3   1     1286.87     1243.40     42.95 o 
   9   3   1       13.91        1.91     14.11 o 
  10   3   1      169.87      177.51     24.40 o 
  11   3   1       48.49       38.24     21.71 o 
  -7   4   1       97.50       86.62     14.29 o 
  -6   4   1        7.46       11.78     10.20 o 
  -5   4   1       51.36       43.49     11.60 o 
  -4   4   1     1229.35     1227.53     34.45 o 
  -3   4   1     1930.29     1930.54     44.23 o 
  -2   4   1      480.31      495.56     18.73 o 
  -1   4   1     6621.65     6141.57    104.34 o 
   0   4   1        5.73        5.46      7.10 o 
   1   4   1      312.04      294.91     10.20 o 
   2   4   1      345.98      339.34      7.38 o 
   3   4   1     4748.40     4972.77     51.33 o 
   4   4   1     2385.30     2513.87     32.29 o 
   5   4   1      719.92      699.76     24.67 o 
   6   4   1       90.68       84.86     11.93 o 
   7   4   1     1017.33     1008.92     36.00 o 
   8   4   1        6.37       14.65     12.29 o 
   9   4   1      163.94      163.01     21.18 o 
  10   4   1        3.51       43.01     18.79 o 
  11   4   1      156.13      171.87     26.96 o 
  -7   5   1        5.61       -2.18     12.41 o 
  -6   5   1       16.66       43.46     13.36 o 
  -5   5   1      976.68      871.81     32.60 o 
  -4   5   1      203.03      176.49     15.48 o 
  -3   5   1      488.99      447.03     20.82 o 
  -2   5   1       84.86       99.48     10.92 o 
  -1   5   1       39.15       42.73      7.83 o 
   0   5   1     8627.33     7902.36     96.85 o 
   1   5   1     1071.75     1127.78     17.50 o 
   2   5   1     3269.92     3305.28     37.57 o 
   3   5   1     1802.94     1807.61     23.01 o 
   4   5   1       56.96       57.66      5.53 o 
   5   5   1      680.01      727.89     26.64 o 
   6   5   1        4.22       16.41      9.04 o 
   7   5   1      270.81      281.57     20.52 o 
   8   5   1     1379.48     1339.45     44.50 o 
   9   5   1        5.91       20.82     15.12 o 
  10   5   1       83.44      146.36     22.88 o 
  11   5   1       98.18       61.18     22.07 o 
  -7   6   1        7.09       10.05     14.62 o 
  -6   6   1       83.73       53.57     14.73 o 
  -5   6   1      263.00      221.65     19.63 o 
  -4   6   1      499.73      467.85     25.59 o 
  -3   6   1       59.44       47.01     11.54 o 
  -2   6   1      172.25      197.55     15.39 o 
  -1   6   1     4524.94     4467.84     62.69 o 
   0   6   1     1089.74     1052.36     32.29 o 
   1   6   1      442.51      486.24     12.08 o 
   2   6   1      666.88      616.04     14.57 o 
   3   6   1     3037.11     2915.63     34.91 o 
   4   6   1      754.18      769.66     13.86 o 
   5   6   1      640.48      693.16     26.71 o 
   6   6   1      146.54      119.07     14.47 o 
   7   6   1     1331.43     1149.98     39.34 o 
   8   6   1      385.87      406.46     26.61 o 
   9   6   1       29.39       22.61     14.02 o 
  10   6   1       46.79       34.18     17.33 o 
  11   6   1      324.98      301.08     30.63 o 
  -6   7   1       95.10       87.87     17.33 o 
  -5   7   1      148.76      164.23     19.27 o 
  -4   7   1        0.89        0.72     12.08 o 
  -3   7   1        6.52       17.27     11.42 o 
  -2   7   1       45.23       45.64     11.66 o 
  -1   7   1      293.36      278.94     24.19 o 
   0   7   1     1714.99     1650.27     31.13 o 
   1   7   1      269.44      284.68     12.81 o 
   2   7   1     3655.44     3510.21     42.89 o 
   3   7   1       26.35       27.88      4.91 o 
   4   7   1      167.56      168.07     10.90 o 
   5   7   1        0.25       -4.59      6.32 o 
   6   7   1       79.97       74.48      9.97 o 
   7   7   1      665.34      643.59     22.56 o 
   8   7   1      610.47      581.94     30.96 o 
   9   7   1       41.41       27.95     15.84 o 
  10   7   1      350.92      315.55     28.19 o 
  11   7   1        2.71       12.89     18.82 o 
  -6   8   1       11.19       19.00     17.24 o 
  -5   8   1       45.22       60.16     17.45 o 
  -4   8   1       95.76       67.38     16.61 o 
  -3   8   1      114.50       92.79     16.76 o 
  -2   8   1       74.83      110.51     16.52 o 
  -1   8   1      795.89      778.85     22.88 o 
   0   8   1       78.23       75.31      9.53 o 
   1   8   1        2.24        4.57      6.81 o 
   2   8   1        8.51        6.18      6.57 o 
   3   8   1     2641.95     2669.81     42.87 o 
   4   8   1      175.52      161.07     18.37 o 
   5   8   1      558.78      606.07     20.87 o 
   6   8   1      116.37      142.30     19.61 o 
   7   8   1      303.69      277.86     16.60 o 
   8   8   1      345.56      376.97     20.47 o 
   9   8   1       33.45       38.30     12.48 o 
  10   8   1       37.46       31.49     13.28 o 
  -5   9   1       21.53       11.63     17.51 o 
  -4   9   1        1.15        7.25     16.23 o 
  -3   9   1        0.06       11.93     15.27 o 
  -2   9   1      103.91      121.13     17.81 o 
  -1   9   1      184.91      163.87     18.67 o 
   0   9   1      643.06      653.15     38.19 o 
   1   9   1      244.55      234.12     14.16 o 
   2   9   1      974.52      956.13     25.11 o 
   3   9   1      125.77      133.10     11.04 o 
   4   9   1       15.11       14.68     13.84 o 
   5   9   1        1.06       -6.65     12.56 o 
   6   9   1       24.57       41.76     16.52 o 
   7   9   1      283.78      298.81     26.04 o 
   8   9   1      116.15      116.77     14.85 o 
   9   9   1        7.62       16.75     11.86 o 
  10   9   1      261.61      229.79     19.86 o 
  -3  10   1        0.43       -5.01     16.23 o 
  -2  10   1       96.88      117.88     19.27 o 
  -1  10   1      247.95      188.96     20.79 o 
   0  10   1      167.83      161.60     14.44 o 
   1  10   1      119.57      139.89     21.39 o 
   2  10   1       10.34        9.07      9.13 o 
   3  10   1     1406.02     1485.81     51.18 o 
   4  10   1        3.52        0.36     15.09 o 
   5  10   1      187.14      187.53     23.59 o 
   6  10   1      405.68      442.97     31.02 o 
   7  10   1      132.36      134.85     22.91 o 
   8  10   1      255.06      304.96     29.47 o 
   9  10   1        3.13      -12.80     18.19 o 
  -2  11   1        0.83      -14.35     16.38 o 
  -1  11   1      125.92      125.40     20.76 o 
   0  11   1        1.85      -16.49     10.99 o 
   1  11   1        7.93        7.23     10.20 o 
   2  11   1      641.35      620.28     23.31 o 
   3  11   1       33.14       23.41     16.88 o 
   4  11   1       15.91       34.24     17.15 o 
   5  11   1      124.12      128.56     23.30 o 
   6  11   1       71.11       99.09     21.71 o 
   7  11   1      146.95      136.61     23.41 o 
   8  11   1        5.45       16.26     20.46 o 
   0  12   1       24.58       20.34     12.97 o 
   1  12   1       65.99       62.28     20.04 o 
   2  12   1       21.42       19.36     18.19 o 
   3  12   1      159.16      168.65     24.46 o 
   4  12   1        2.51        1.94     18.85 o 
   5  12   1      204.00      230.39     27.47 o 
   6  12   1       84.88      120.06     25.14 o 
   7  12   1        0.13       19.45     20.40 o 
  -6 -11   2      147.28      192.93     30.54 o 
  -5 -11   2      165.30      218.04     29.56 o 
  -4 -11   2        6.42       12.86     20.97 o 
  -3 -11   2        7.36       22.94     19.92 o 
  -2 -11   2       39.41       37.20     20.55 o 
  -1 -11   2       85.06       79.42     14.46 o 
   0 -11   2       23.21       12.27     20.72 o 
   1 -11   2       40.28       44.59     15.34 o 
  -8 -10   2       51.02       59.42     22.79 o 
  -7 -10   2      100.45      102.67     25.47 o 
  -6 -10   2      408.14      419.74     35.58 o 
  -5 -10   2      119.28      100.85     23.06 o 
  -4 -10   2        1.02       15.96     18.25 o 
  -3 -10   2      194.89      166.17     24.25 o 
  -2 -10   2       11.79       -4.12     16.64 o 
  -1 -10   2        5.40        0.50     10.74 o 
   0 -10   2       73.80       61.71     13.06 o 
   1 -10   2        3.08       14.14     12.84 o 
   2 -10   2      299.35      316.83     30.36 o 
   3 -10   2        4.84       -8.56     21.03 o 
  -9  -9   2      129.09       94.02     24.34 o 
  -8  -9   2        2.16      -16.35     17.60 o 
  -7  -9   2       88.42       59.18     22.16 o 
  -6  -9   2      138.68      179.35     25.38 o 
  -5  -9   2      461.91      482.85     34.84 o 
  -4  -9   2      157.41      173.27     22.70 o 
  -3  -9   2      125.32      123.84     21.39 o 
  -2  -9   2      251.15      223.00     14.35 o 
  -1  -9   2      208.38      193.86     14.12 o 
   0  -9   2       81.74       78.07     14.42 o 
   1  -9   2      103.28      115.13     20.92 o 
   2  -9   2       46.43       28.17     12.11 o 
   3  -9   2      165.77      193.08     24.82 o 
   4  -9   2        9.41       17.15     20.67 o 
  -9  -8   2        4.51        2.57     18.76 o 
  -8  -8   2       56.68       64.10     21.06 o 
  -7  -8   2       44.68       82.24     19.51 o 
  -6  -8   2     1162.57     1144.04     47.04 o 
  -5  -8   2       18.82        6.65     14.65 o 
  -4  -8   2        6.57       18.67     14.11 o 
  -3  -8   2      865.50      877.56     38.90 o 
  -2  -8   2        4.91        8.09     11.68 o 
  -1  -8   2       12.35       11.29      7.86 o 
   0  -8   2       77.55       62.69     10.60 o 
   1  -8   2       12.89       11.62     17.58 o 
   2  -8   2     1312.44     1315.53     35.55 o 
   3  -8   2        6.93       -1.16     13.99 o 
   4  -8   2       21.11       54.79     19.06 o 
   5  -8   2      135.29      201.55     27.47 o 
 -10  -7   2       47.75       33.11     21.89 o 
  -9  -7   2       83.89       78.66     22.28 o 
  -8  -7   2       16.32       28.84     18.14 o 
  -7  -7   2      467.56      420.03     29.32 o 
  -6  -7   2      221.26      236.00     22.79 o 
  -5  -7   2      846.20      855.70     38.33 o 
  -4  -7   2      449.67      489.89     28.49 o 
  -3  -7   2      815.49      799.44     34.66 o 
  -2  -7   2      408.04      398.60     15.43 o 
  -1  -7   2      170.67      156.90     11.23 o 
   0  -7   2       17.06       19.54     12.89 o 
   1  -7   2      463.76      496.56     18.65 o 
   2  -7   2       12.54       13.25     11.93 o 
   3  -7   2      457.20      463.79     27.80 o 
   4  -7   2      276.19      265.83     23.83 o 
   5  -7   2      272.18      314.71     27.11 o 
   6  -7   2       29.55       55.39     21.00 o 
 -10  -6   2        1.94       -5.55     19.72 o 
  -9  -6   2       33.40       29.29     19.12 o 
  -8  -6   2       95.99       90.41     18.73 o 
  -7  -6   2        2.12      -17.18     11.93 o 
  -6  -6   2     2141.20     1952.62     57.24 o 
  -5  -6   2       38.91       28.34     13.24 o 
  -4  -6   2      398.74      388.48     23.92 o 
  -3  -6   2     1662.80     1655.47     29.41 o 
  -2  -6   2      626.13      620.06     16.98 o 
  -1  -6   2       30.36       26.73      6.67 o 
   0  -6   2       88.91       95.22      9.18 o 
   1  -6   2        5.84        8.19      6.96 o 
   2  -6   2     2295.48     2184.23     39.38 o 
   3  -6   2       22.70       23.03     12.02 o 
   4  -6   2      299.37      351.61     24.31 o 
   5  -6   2      155.28      197.64     22.04 o 
   6  -6   2      124.85      143.53     21.18 o 
   7  -6   2        4.48       19.54     19.12 o 
 -10  -5   2       75.90       78.81     23.95 o 
  -9  -5   2      105.01      122.53     22.94 o 
  -8  -5   2        0.87       -8.38     13.57 o 
  -7  -5   2      572.12      524.46     29.77 o 
  -6  -5   2        1.43        6.56     11.51 o 
  -5  -5   2      790.25      741.73     30.33 o 
  -4  -5   2     1823.84     1780.45     48.86 o 
  -3  -5   2     2059.17     1969.68     30.85 o 
  -2  -5   2      541.73      521.55     13.98 o 
  -1  -5   2      732.40      719.25     27.83 o 
   0  -5   2      206.26      159.43      9.28 o 
   1  -5   2      725.16      724.01     26.25 o 
   2  -5   2      106.47      101.77     10.87 o 
   3  -5   2      509.87      469.34     22.79 o 
   4  -5   2      397.68      361.51     22.67 o 
   5  -5   2     1005.16     1076.22     38.60 o 
   6  -5   2       17.42       27.23     14.05 o 
   7  -5   2        6.36       18.08     15.51 o 
   8  -5   2       13.43       31.56     17.93 o 
 -10  -4   2        0.24       50.68     22.70 o 
  -9  -4   2        5.56        6.92     18.11 o 
  -8  -4   2       32.21       18.34     14.85 o 
  -7  -4   2      243.20      243.93     22.64 o 
  -6  -4   2     4864.82     4604.31     99.09 o 
  -5  -4   2       78.04      113.61     13.93 o 
  -4  -4   2      851.89      844.99     29.56 o 
  -3  -4   2     1006.01     1069.25     18.65 o 
  -2  -4   2     1791.17     1782.84     27.51 o 
  -1  -4   2        2.83       -1.84      6.29 o 
   0  -4   2      401.25      347.41     23.40 o 
   1  -4   2      924.41      928.27     43.59 o 
   2  -4   2     4668.53     4528.78     61.73 o 
   3  -4   2      434.72      426.69     19.78 o 
   4  -4   2      920.04      982.23     32.51 o 
   5  -4   2      320.15      318.47     20.82 o 
   6  -4   2      364.30      332.61     22.01 o 
   7  -4   2        9.04       -2.39     12.26 o 
   8  -4   2       56.13       72.42     16.64 o 
 -10  -3   2       63.06       56.88     22.61 o 
  -9  -3   2       69.02       64.01     21.15 o 
  -8  -3   2       88.18      111.73     20.94 o 
  -7  -3   2      740.09      714.97     33.97 o 
  -6  -3   2       21.41       28.81     11.66 o 
  -5  -3   2      193.17      242.86     17.90 o 
  -4  -3   2     1635.84     1607.71     23.41 o 
  -3  -3   2     9881.67     9527.87    110.89 o 
  -2  -3   2      112.87      107.02      7.19 o 
  -1  -3   2       18.07       20.53      6.93 o 
   0  -3   2     1601.20     1758.67     37.88 o 
   1  -3   2     3608.55     3715.91     49.64 o 
   2  -3   2      909.86      948.55     19.19 o 
   3  -3   2      251.00      216.88     13.42 o 
   4  -3   2      232.38      216.13     14.85 o 
   5  -3   2     3241.88     3169.23     66.37 o 
   6  -3   2        4.42       11.72      9.90 o 
   7  -3   2       24.81       50.56     12.77 o 
   8  -3   2      158.80      162.59     18.11 o 
 -10  -2   2        3.21       31.17     21.77 o 
  -9  -2   2       10.04       33.97     17.84 o 
  -8  -2   2       18.14       34.24     16.58 o 
  -7  -2   2      436.49      411.41     26.64 o 
  -6  -2   2     3275.91     3095.20     73.41 o 
  -5  -2   2        0.56        3.04      8.08 o 
  -4  -2   2     5918.60     5998.68     85.35 o 
  -3  -2   2     1292.57     1396.19     20.51 o 
  -2  -2   2     4882.56     4922.42     59.27 o 
  -1  -2   2        8.67        9.18      2.55 o 
   0  -2   2     5784.59     5793.32     69.03 o 
   1  -2   2     3145.95     3135.75     41.18 o 
   2  -2   2     1948.76     1835.21     27.43 o 
   3  -2   2      303.83      310.72     14.11 o 
   4  -2   2     5286.10     5444.38     95.66 o 
   5  -2   2        2.12        3.76      7.31 o 
   7  -2   2      117.26      144.49     14.32 o 
   8  -2   2      262.04      281.57     19.06 o 
  10  -2   2       30.81       17.03     21.95 o 
 -10  -1   2        9.75        9.16     19.92 o 
  -9  -1   2       29.27       52.68     20.70 o 
  -8  -1   2      185.54      180.70     23.33 o 
  -7  -1   2      843.35      897.31     37.76 o 
  -6  -1   2      114.43      130.62     15.69 o 
  -5  -1   2       36.56       33.87      4.62 o 
  -4  -1   2     1705.13     1736.98     25.57 o 
  -3  -1   2     8167.82     8254.49     95.97 o 
  -2  -1   2        5.50        0.06      4.49 o 
  -1  -1   2     6817.69     6923.70     79.92 o 
   0  -1   2     5076.44     5319.94     62.21 o 
   1  -1   2       52.70       75.16      7.19 o 
   3  -1   2       11.00       13.96      4.77 o 
   4  -1   2        7.20       18.91      6.11 o 
   5  -1   2     4140.64     3840.92     71.02 o 
   6  -1   2       86.45       89.96     10.02 o 
   7  -1   2      570.58      583.97     22.46 o 
   9  -1   2       15.90       18.58     16.38 o 
  10  -1   2        6.11        6.98     18.70 o 
 -10   0   2        9.78       19.81     20.40 o 
  -9   0   2       13.56       15.63     19.39 o 
  -8   0   2        2.83      -19.64     13.09 o 
  -7   0   2      306.01      269.67     22.61 o 
  -6   0   2     1311.12     1359.22     44.23 o 
  -5   0   2       16.61       12.76      7.31 o 
  -4   0   2     8637.51     8615.86    102.32 o 
  -3   0   2      501.98      498.62     10.86 o 
  -2   0   2     3720.29     3616.39     44.38 o 
  -1   0   2     4188.95     4514.46     53.16 o 
   0   0   2     7887.92     8251.41     93.38 o 
   1   0   2     5074.59     5154.65     68.34 o 
   2   0   2    12203.99    11643.85    136.02 o 
   3   0   2      196.76      220.25      8.95 o 
   4   0   2     3334.70     3281.92     58.31 o 
   5   0   2      123.37      118.80      9.04 o 
   6   0   2      132.68      135.24     10.65 o 
   7   0   2      114.79      123.00      8.73 o 
   8   0   2      626.67      672.32     31.95 o 
   9   0   2      184.77      222.04     22.67 o 
  10   0   2       68.47       73.53     21.30 o 
  11   0   2       16.32       57.06     21.74 o 
 -10   1   2        0.24      -13.75     18.58 o 
  -9   1   2       74.86       75.82     22.19 o 
  -8   1   2      256.56      209.93     24.61 o 
  -7   1   2      152.95      179.18     21.03 o 
  -6   1   2      237.22      243.08     11.81 o 
  -5   1   2      316.17      353.57     12.11 o 
  -4   1   2      150.74      154.30     10.08 o 
  -3   1   2     9996.85    10239.19    160.62 o 
  -2   1   2     1379.83     1370.97     27.14 o 
  -1   1   2     5409.94     5595.36     88.59 o 
   0   1   2     5961.94     5959.14     93.21 o 
   1   1   2       34.71       63.65      4.30 o 
   2   1   2        0.28       -1.25      3.88 o 
   3   1   2      228.51      255.77      6.26 o 
   4   1   2      156.90      158.88      6.56 o 
   5   1   2    10417.24    10965.92    127.44 o 
   6   1   2      706.66      693.99     25.94 o 
   7   1   2      465.15      445.06     23.92 o 
   8   1   2      156.76      158.27     18.52 o 
   9   1   2       10.63        7.58     13.78 o 
  10   1   2       19.20       22.34     17.87 o 
  11   1   2        1.50       24.37     18.61 o 
  -9   2   2      146.32      168.91     27.50 o 
  -8   2   2      142.73      136.10     21.83 o 
  -7   2   2      272.50      245.84     23.18 o 
  -6   2   2      387.11      415.20     19.27 o 
  -5   2   2        8.16        0.03      6.77 o 
  -4   2   2     4904.56     4840.30     84.98 o 
  -3   2   2      179.54      202.98     11.39 o 
  -2   2   2       63.70       53.36      5.97 o 
  -1   2   2     2636.18     2667.35     47.10 o 
   0   2   2    13629.02    13251.26    202.74 o 
   1   2   2      133.18      147.50      5.64 o 
   2   2   2     3109.66     3517.47     35.97 o 
   3   2   2      113.88      120.77      3.93 o 
   4   2   2    11040.17    10994.95    124.89 o 
   5   2   2      853.41      943.54     16.15 o 
   6   2   2      262.50      286.20      9.40 o 
   7   2   2      405.37      414.90     22.91 o 
   8   2   2     2249.64     2361.20     62.58 o 
   9   2   2       84.84       71.08     16.82 o 
  10   2   2       24.32       32.33     17.87 o 
  11   2   2       70.94      103.11     23.33 o 
  -9   3   2      105.83      120.27     24.91 o 
  -8   3   2       81.80      103.68     22.55 o 
  -6   3   2       25.81       37.91     10.14 o 
  -5   3   2       21.38       22.67      8.92 o 
  -4   3   2      230.79      235.10     14.53 o 
  -3   3   2     4947.77     4734.12     83.82 o 
  -2   3   2     1507.31     1477.64     32.72 o 
  -1   3   2     8127.69     8338.24    133.66 o 
   0   3   2     2022.94     2068.97     38.75 o 
   1   3   2      208.67      227.39      5.86 o 
   2   3   2       21.43       29.24      2.57 o 
   3   3   2      749.59      795.74     11.31 o 
   4   3   2      340.44      329.12      7.35 o 
   5   3   2     6507.74     6774.01     79.80 o 
   6   3   2     1205.91     1177.51     34.15 o 
   7   3   2     4429.95     4351.84     90.77 o 
   8   3   2       18.56       14.35     11.72 o 
   9   3   2      291.30      278.71     23.47 o 
  10   3   2        4.74       11.39     14.85 o 
  11   3   2       18.37       23.86     19.36 o 
  -7   4   2        1.92       14.82     12.47 o 
  -6   4   2      303.18      284.26     18.97 o 
  -5   4   2        7.09       12.44      9.72 o 
  -4   4   2     2910.87     2765.30     58.49 o 
  -3   4   2      105.81       97.39     10.32 o 
  -2   4   2       14.82       23.53      6.80 o 
  -1   4   2      416.82      330.91     14.35 o 
   0   4   2     8444.19     8094.40     96.01 o 
   1   4   2      135.94      129.82      6.37 o 
   2   4   2     4348.49     4382.72     46.31 o 
   3   4   2     1048.25     1060.75     18.64 o 
   4   4   2     3398.91     3425.90     37.32 o 
   5   4   2     1501.78     1481.28     37.11 o 
   6   4   2        9.04       13.39      8.14 o 
   7   4   2      125.48      114.69     13.60 o 
   8   4   2     2869.53     2800.32     68.90 o 
   9   4   2        8.57       11.10     12.80 o 
  10   4   2      565.73      497.41     31.89 o 
  11   4   2       36.00       52.56     21.03 o 
  -7   5   2        0.50      -15.66     12.32 o 
  -6   5   2        2.38       -9.90     10.89 o 
  -5   5   2       90.78       88.89     14.20 o 
  -4   5   2        2.15       10.50      9.19 o 
  -3   5   2     2760.08     2609.45     57.12 o 
  -2   5   2      933.14      909.60     27.86 o 
  -1   5   2     6215.39     5773.08    101.09 o 
   0   5   2      546.30      580.61     14.17 o 
   1   5   2       66.61       52.80     11.69 o 
   2   5   2      306.32      318.82      8.53 o 
   3   5   2       62.45       66.33      4.30 o 
   4   5   2     1103.58     1133.84     18.01 o 
   5   5   2     4088.19     4099.23     61.26 o 
   6   5   2      333.31      345.17     19.15 o 
   7   5   2     3496.78     3468.49     77.02 o 
   8   5   2      103.23      101.41     14.79 o 
   9   5   2        5.11       -5.85     11.72 o 
  10   5   2        2.40       -2.86     15.27 o 
  11   5   2      125.02      121.46     23.38 o 
  -7   6   2       11.55       18.79     14.68 o 
  -6   6   2       56.08       35.08     14.11 o 
  -5   6   2       76.61      100.31     16.02 o 
  -3   6   2      733.03      632.98     26.46 o 
  -2   6   2      429.50      425.49     21.54 o 
  -1   6   2      903.25      922.48     28.60 o 
   0   6   2     8130.29     7639.78     95.66 o 
   1   6   2       17.50       28.58      4.78 o 
   2   6   2     1894.52     1934.47     26.34 o 
   3   6   2     1386.68     1279.11     19.40 o 
   4   6   2     1512.35     1482.59     21.03 o 
   5   6   2      667.65      651.15     19.13 o 
   6   6   2       68.33       74.23      9.07 o 
   7   6   2       37.07       48.57      9.10 o 
   8   6   2     2569.51     2254.12     60.07 o 
   9   6   2       45.60       63.38     15.03 o 
  10   6   2      430.10      380.63     28.69 o 
  11   6   2       26.44       22.61     18.61 o 
  -6   7   2       56.48       47.93     16.41 o 
  -5   7   2        1.19        2.65     13.39 o 
  -4   7   2      188.23      189.23     18.37 o 
  -3   7   2      210.34      211.39     18.11 o 
  -2   7   2      450.26      439.18     23.86 o 
  -1   7   2     3749.63     3283.56     69.35 o 
   0   7   2      289.90      276.02     16.96 o 
   1   7   2       35.48       33.28      6.23 o 
   2   7   2     1911.05     1971.00     28.32 o 
   3   7   2      537.37      562.50     13.38 o 
   4   7   2      798.91      876.69     17.30 o 
   5   7   2      367.52      412.03     27.43 o 
   6   7   2        9.44       10.54      7.16 o 
   7   7   2     3109.35     3045.80     54.47 o 
   8   7   2       43.80       57.33     10.70 o 
   9   7   2        1.15      -14.24     13.02 o 
  10   7   2       25.90       11.04     11.57 o 
  11   7   2      153.52      165.76     28.34 o 
  -5   8   2      138.63      136.25     21.33 o 
  -4   8   2       74.61       61.48     16.17 o 
  -3   8   2       24.22       35.50     13.84 o 
  -2   8   2      116.32      118.68     15.93 o 
  -1   8   2       78.57       50.44     12.86 o 
   0   8   2     1573.48     1522.19     31.15 o 
   1   8   2      340.55      318.96     14.25 o 
   2   8   2     2456.06     2351.32     39.53 o 
   3   8   2      479.63      484.76     25.84 o 
   4   8   2      212.08      204.63     12.69 o 
   5   8   2       27.93       37.24      8.56 o 
   6   8   2       63.97       68.16     10.51 o 
   7   8   2      326.32      348.78     21.60 o 
   8   8   2     1021.67     1007.69     30.08 o 
   9   8   2       44.68       24.79     10.97 o 
  10   8   2      531.37      476.77     27.86 o 
  11   8   2       29.24       20.70     13.53 o 
  -4   9   2       33.06       52.80     18.19 o 
  -3   9   2       19.72       28.63     15.69 o 
  -2   9   2        0.52        7.07     12.71 o 
  -1   9   2      867.02      836.13     33.41 o 
   0   9   2       77.45       58.24     10.19 o 
   1   9   2        0.54       -3.53      8.84 o 
   2   9   2       60.04       61.91     26.08 o 
   3   9   2       89.01       78.01     23.97 o 
   4   9   2        2.46      -11.84     11.57 o 
   5   9   2      205.79      232.45     21.95 o 
   6   9   2       28.64       25.85     10.01 o 
   7   9   2      873.96      923.38     28.65 o 
   8   9   2       41.89       45.94     11.90 o 
   9   9   2       52.22       51.48     13.17 o 
  10   9   2       29.74       17.16     13.40 o 
  -3  10   2        0.06        5.01     16.52 o 
  -2  10   2       33.35       11.66     14.88 o 
  -1  10   2        4.77        2.86     13.60 o 
   0  10   2      555.59      517.25     20.78 o 
   1  10   2       32.78       40.94     10.32 o 
   2  10   2      727.46      691.24     22.24 o 
   3  10   2      222.29      273.42     15.63 o 
   4  10   2       14.46       27.47     14.29 o 
   5  10   2       84.77       93.99     19.03 o 
   6  10   2      128.12      147.29     21.77 o 
   7  10   2      133.44      158.24     21.65 o 
   8  10   2      463.36      455.59     31.92 o 
   9  10   2        2.67       20.97     18.85 o 
  10  10   2      245.93      250.14     27.77 o 
  -2  11   2       19.84        8.23     16.17 o 
  -1  11   2      194.77      209.18     23.71 o 
   0  11   2       43.09        9.84     16.02 o 
   1  11   2        3.86        0.23     10.39 o 
   2  11   2      161.08      184.62     15.38 o 
   3  11   2      385.71      399.69     29.74 o 
   4  11   2       44.53       52.85     17.99 o 
   5  11   2        2.11       22.55     16.61 o 
   6  11   2       46.69       34.03     19.33 o 
   7  11   2      297.30      348.75     31.17 o 
   8  11   2      143.43      145.50     24.97 o 
   9  11   2       71.15       83.55     22.76 o 
   0  12   2       65.93       58.79     18.58 o 
   1  12   2       45.93       63.36     19.69 o 
   2  12   2      339.73      325.76     43.27 o 
   3  12   2       39.75       73.67     19.87 o 
   4  12   2        5.70       11.75     16.97 o 
   5  12   2       47.11       27.41     19.81 o 
   6  12   2        0.05      -12.02     17.84 o 
   7  12   2      254.26      305.38     32.33 o 
   8  12   2       13.36       21.71     22.10 o 
  -5 -11   3       88.10      107.26     26.73 o 
  -4 -11   3        2.78       -2.86     21.27 o 
  -3 -11   3        3.44       -4.95     21.06 o 
  -2 -11   3       43.38       25.83     22.55 o 
  -1 -11   3        3.73       41.37     22.58 o 
   0 -11   3       63.43       74.88     15.60 o 
  -7 -10   3        0.88        7.37     22.22 o 
  -6 -10   3      283.11      279.61     31.44 o 
  -5 -10   3        1.60        3.40     19.36 o 
  -4 -10   3       32.31       31.56     20.85 o 
  -3 -10   3        1.03       11.60     18.40 o 
  -2 -10   3       33.33       43.19     21.68 o 
  -1 -10   3      268.06      285.96     31.38 o 
   0 -10   3        2.12        5.28     12.21 o 
   1 -10   3       16.30       11.96     12.49 o 
   2 -10   3      131.02       98.68     17.60 o 
  -8  -9   3       91.54       77.02     23.92 o 
  -7  -9   3      128.73      116.95     24.16 o 
  -6  -9   3      261.39      256.04     28.55 o 
  -5  -9   3      170.49      150.48     24.43 o 
  -4  -9   3        9.90       11.75     17.33 o 
  -3  -9   3       72.38       70.84     20.43 o 
  -2  -9   3      220.77      204.38     24.49 o 
  -1  -9   3       64.80       64.55     11.34 o 
   0  -9   3      100.78      107.24     13.75 o 
   1  -9   3       88.78      113.81     30.36 o 
   2  -9   3       99.01      120.60     15.79 o 
   3  -9   3       18.39       45.40     22.43 o 
   4  -9   3        4.63      -21.60     23.53 o 
  -9  -8   3      229.07      226.01     30.63 o 
  -8  -8   3        0.01       -0.09     18.05 o 
  -7  -8   3      116.72      109.98     23.41 o 
  -6  -8   3      404.72      438.71     31.56 o 
  -5  -8   3      224.73      257.38     26.76 o 
  -4  -8   3       24.17       23.92     16.23 o 
  -3  -8   3        7.36       15.63     15.36 o 
  -2  -8   3      218.21      226.56     13.99 o 
  -1  -8   3      540.49      509.89     19.09 o 
   0  -8   3        0.96       -8.51      8.86 o 
   1  -8   3      248.80      278.83     17.12 o 
   2  -8   3      140.89      138.61     15.18 o 
   3  -8   3      183.06      228.51     25.83 o 
   4  -8   3        3.08       19.95     20.28 o 
   5  -8   3        0.96       25.80     22.49 o 
  -9  -7   3        1.96        8.59     19.36 o 
  -8  -7   3       41.71       17.72     18.14 o 
  -7  -7   3      318.45      305.79     28.58 o 
  -6  -7   3      725.13      742.06     38.42 o 
  -5  -7   3      168.22      128.92     19.84 o 
  -4  -7   3       96.83       68.19     16.76 o 
  -3  -7   3      391.85      405.33     27.14 o 
  -2  -7   3      155.24      167.88     11.65 o 
  -1  -7   3       58.39       70.19      9.45 o 
   0  -7   3       40.08       36.06     18.76 o 
   1  -7   3       95.47      101.49     11.09 o 
   2  -7   3      844.93      910.37     42.16 o 
   3  -7   3       32.97       32.75     17.03 o 
   4  -7   3       18.01       -5.31     16.38 o 
   5  -7   3      119.09      159.13     27.29 o 
   6  -7   3        0.26        3.01     21.77 o 
  -9  -6   3      305.07      294.73     29.35 o 
  -8  -6   3        3.09       26.34     16.23 o 
  -7  -6   3      433.95      372.28     27.80 o 
  -6  -6   3      385.31      384.33     27.08 o 
  -5  -6   3      533.69      601.98     30.96 o 
  -4  -6   3      262.39      261.41     21.33 o 
  -3  -6   3      228.98      228.02     11.84 o 
  -2  -6   3      810.94      845.29     20.79 o 
  -1  -6   3     1311.28     1239.05     38.40 o 
   0  -6   3       94.41       99.46      9.46 o 
   1  -6   3     1000.54     1053.48     25.14 o 
   2  -6   3      212.45      180.73     12.43 o 
   3  -6   3      337.87      296.03     19.57 o 
   4  -6   3       58.16       43.22     13.96 o 
   5  -6   3      111.16      113.61     21.89 o 
   6  -6   3      226.71      210.11     28.19 o 
   7  -6   3        0.60      -28.46     18.97 o 
 -10  -5   3       52.97       59.75     24.55 o 
  -9  -5   3        4.83      -13.09     17.84 o 
  -8  -5   3        6.95      -14.44     14.14 o 
  -7  -5   3      367.07      377.17     27.89 o 
  -6  -5   3     1493.39     1367.45     46.08 o 
  -5  -5   3       18.00       22.07     11.69 o 
  -4  -5   3      245.74      212.11     18.43 o 
  -3  -5   3     1645.79     1667.75     35.27 o 
  -2  -5   3      405.86      389.23     13.21 o 
  -1  -5   3       36.94       28.99      5.97 o 
   0  -5   3       26.65       23.16      6.08 o 
   1  -5   3       37.17       43.27      7.43 o 
   2  -5   3     2935.22     2733.51     60.15 o 
   3  -5   3       66.22       67.50      9.49 o 
   4  -5   3       64.13      100.94     14.53 o 
   5  -5   3      482.12      484.58     26.37 o 
   6  -5   3       14.45        2.27     16.11 o 
   7  -5   3       13.06       38.21     18.52 o 
   8  -5   3        1.30       -3.13     19.66 o 
 -10  -4   3       84.82      140.04     26.79 o 
  -9  -4   3      140.52      168.17     25.23 o 
  -8  -4   3        1.98        2.06     14.73 o 
  -6  -4   3      573.26      524.46     29.23 o 
  -5  -4   3      830.39      791.81     31.83 o 
  -4  -4   3      664.36      597.45     25.98 o 
  -3  -4   3     1438.77     1467.44     24.54 o 
  -2  -4   3      962.74     1002.93     19.54 o 
  -1  -4   3     1556.06     1553.80     26.32 o 
   0  -4   3        1.65        9.06      4.79 o 
   1  -4   3     4014.44     3825.34     53.74 o 
   2  -4   3        6.54       15.86      5.92 o 
   3  -4   3      787.04      771.36     20.13 o 
   4  -4   3      362.78      306.72     19.42 o 
   5  -4   3      657.46      645.50     27.80 o 
   6  -4   3      239.39      220.84     19.12 o 
   7  -4   3       26.09       41.67     16.73 o 
   8  -4   3       47.76       61.83     17.57 o 
 -10  -3   3        5.90      -10.83     18.94 o 
  -9  -3   3        0.73      -21.27     16.26 o 
  -8  -3   3        0.64       11.33     15.30 o 
  -7  -3   3      230.31      224.84     22.07 o 
  -6  -3   3     1826.06     1790.98     52.83 o 
  -5  -3   3      396.02      380.39     22.58 o 
  -4  -3   3      917.49      884.33     30.48 o 
  -3  -3   3     4984.26     4907.59     61.70 o 
  -2  -3   3        0.19        5.51      3.60 o 
  -1  -3   3       79.76       82.82      5.64 o 
   0  -3   3       17.31       17.91      4.31 o 
   1  -3   3       84.91       78.40      6.50 o 
   2  -3   3     7135.59     7036.04    118.89 o 
   3  -3   3      280.14      267.59     15.39 o 
   4  -3   3      886.15      841.17     27.68 o 
   5  -3   3      474.26      456.01     23.03 o 
   6  -3   3      167.40      143.05     15.21 o 
   7  -3   3        1.54        6.56     12.41 o 
   8  -3   3        4.52       16.94     14.53 o 
 -10  -2   3       53.59       37.73     23.06 o 
  -9  -2   3      162.70      163.61     25.68 o 
  -8  -2   3       35.03       47.16     18.73 o 
  -7  -2   3      988.00      998.93     40.69 o 
  -6  -2   3       32.86       31.41     13.69 o 
  -5  -2   3      804.43      806.36     32.06 o 
  -4  -2   3     2647.37     2743.23     37.84 o 
  -3  -2   3     4831.52     4705.90     76.69 o 
  -2  -2   3      432.34      394.71      9.88 o 
  -1  -2   3     2406.51     2531.34     34.38 o 
   0  -2   3     1112.53     1118.12     18.61 o 
   1  -2   3     6422.92     6395.20     76.94 o 
   2  -2   3      403.15      383.90      8.23 o 
   3  -2   3      349.27      379.89     16.35 o 
   4  -2   3     1477.79     1583.89     38.39 o 
   5  -2   3     3841.15     3843.22     74.75 o 
   6  -2   3      327.89      339.08     19.15 o 
   7  -2   3       83.31       93.87     13.96 o 
   8  -2   3       93.74      120.86     15.36 o 
  10  -2   3       19.74        3.61     20.16 o 
 -10  -1   3        2.97        2.00     20.61 o 
  -9  -1   3       17.18       -2.27     19.15 o 
  -8  -1   3        2.52        2.18     15.27 o 
  -7  -1   3       47.53       65.26     16.61 o 
  -6  -1   3     3188.03     3224.71     77.70 o 
  -5  -1   3      361.00      362.53     21.33 o 
  -4  -1   3     1940.99     1880.13     35.47 o 
  -3  -1   3     1428.06     1451.74     22.53 o 
  -2  -1   3      281.82      293.44      8.27 o 
  -1  -1   3     2379.42     2534.15     36.17 o 
   0  -1   3      505.43      536.03     10.59 o 
   1  -1   3      609.82      623.34     20.44 o 
   2  -1   3    11330.72    11247.65    125.29 o 
   3  -1   3     1460.16     1408.01     23.00 o 
   4  -1   3     4414.90     4479.45     79.52 o 
   5  -1   3      306.79      336.04     16.79 o 
   6  -1   3      551.86      583.07     22.40 o 
   7  -1   3      142.85      174.79     14.38 o 
   8  -1   3       79.77       64.85     12.47 o 
   9  -1   3      122.53      114.99     20.22 o 
  10  -1   3       42.60       27.08     20.10 o 
 -10   0   3       26.31       25.06     21.54 o 
  -9   0   3       46.14       41.67     20.34 o 
  -8   0   3       95.62       86.26     20.22 o 
  -7   0   3      758.96      849.85     39.25 o 
  -6   0   3       51.93       64.49     14.32 o 
  -5   0   3      186.59      186.39     15.67 o 
  -4   0   3     3002.46     3048.17     41.98 o 
  -3   0   3    10896.77    10371.65    206.14 o 
  -2   0   3       70.59       69.68      7.01 o 
  -1   0   3     2337.02     2400.96     34.27 o 
   0   0   3      346.56      343.86      7.59 o 
   1   0   3    12128.76    11533.13    110.89 o 
   2   0   3      454.38      449.52     12.68 o 
   3   0   3       37.40       34.90      7.81 o 
   4   0   3      677.90      688.84     19.21 o 
   5   0   3     8089.47     7819.47    128.68 o 
   6   0   3        1.68        0.51      6.50 o 
   7   0   3     1078.18     1156.18     31.68 o 
   8   0   3      558.75      549.34     29.50 o 
   9   0   3       34.73       31.83     15.42 o 
  10   0   3       33.98       41.40     19.45 o 
  -9   1   3       29.61       28.52     20.01 o 
  -8   1   3        0.92       24.31     16.91 o 
  -7   1   3        1.16      -18.02     12.26 o 
  -6   1   3     1552.99     1460.88     47.66 o 
  -5   1   3      544.26      547.90     15.55 o 
  -4   1   3     4160.51     4171.58     55.62 o 
  -3   1   3     2361.26     2433.99     34.82 o 
  -2   1   3      878.31      917.52     16.23 o 
  -1   1   3     2102.77     2212.34     29.49 o 
   0   1   3     2599.30     2758.77     34.22 o 
   1   1   3      475.43      429.60     10.05 o 
   2   1   3     9699.83     9705.57    115.75 o 
   3   1   3     2508.18     2587.69     46.38 o 
   4   1   3    10520.50    10518.38    164.62 o 
   5   1   3      174.80      205.91     13.50 o 
   6   1   3      507.59      505.86     15.97 o 
   7   1   3      239.58      245.02     11.26 o 
   8   1   3      363.73      385.67     24.46 o 
   9   1   3       40.75       52.68     14.59 o 
  10   1   3      170.17      140.25     21.86 o 
  -9   2   3        0.60      -20.91     16.79 o 
  -8   2   3      180.68      201.40     25.00 o 
  -7   2   3      426.41      474.20     30.54 o 
  -6   2   3       11.83       11.64      8.16 o 
  -5   2   3       32.49       38.45      8.92 o 
  -4   2   3     2218.11     2198.52     45.85 o 
  -3   2   3     8237.62     8480.64    138.10 o 
  -2   2   3      919.06     1041.32     24.82 o 
  -1   2   3     5231.24     5282.23     87.01 o 
   0   2   3     4712.27     5024.04     82.15 o 
   1   2   3     4293.26     4430.92     99.43 o 
   2   2   3      732.80      809.26     21.85 o 
   3   2   3      731.72      691.76     10.22 o 
   4   2   3     1551.62     1593.59     19.94 o 
   5   2   3    10183.08     9882.19    114.50 o 
   6   2   3      131.50      132.12     11.90 o 
   7   2   3     2011.00     2032.55     51.07 o 
   8   2   3      836.69      876.31     33.97 o 
   9   2   3      109.03       97.45     17.09 o 
  10   2   3       13.17       31.08     16.88 o 
  -9   3   3       24.75       28.19     22.04 o 
  -8   3   3        3.39       21.48     19.42 o 
  -7   3   3      135.10      139.12     22.28 o 
  -6   3   3      146.18      166.68     15.39 o 
  -5   3   3       98.54      103.23     12.35 o 
  -4   3   3     3548.72     3447.85     67.23 o 
  -3   3   3      102.76       96.85      9.52 o 
  -2   3   3     1217.80     1283.58     30.45 o 
  -1   3   3     8668.20     9258.99    148.27 o 
   0   3   3     1242.78     1347.35     28.49 o 
   1   3   3        9.28        9.72      2.59 o 
   2   3   3     7481.22     7361.20     72.93 o 
   3   3   3      328.99      368.13      7.29 o 
   4   3   3    11091.06    10722.06    120.47 o 
   5   3   3      396.96      396.65      8.79 o 
   6   3   3       20.82       22.31      7.40 o 
   7   3   3     1116.03     1068.10     33.65 o 
   8   3   3      894.08      893.58     33.50 o 
   9   3   3      131.64      125.37     17.63 o 
  10   3   3       79.82       76.54     18.02 o 
  -8   4   3      272.50      283.72     29.17 o 
  -6   4   3        0.53       -6.77     10.59 o 
  -5   4   3       58.75       68.34     12.80 o 
  -4   4   3       14.74        9.63      8.89 o 
  -3   4   3     4041.93     4006.56     76.75 o 
  -1   4   3     4417.65     4505.46     80.06 o 
   0   4   3      999.93      896.21     23.50 o 
   1   4   3       19.95       21.41      3.29 o 
   2   4   3      217.19      280.20      8.10 o 
   3   4   3      291.03      289.41      7.22 o 
   4   4   3       26.31       25.13      3.22 o 
   5   4   3     8033.35     7906.62     79.99 o 
   6   4   3      786.33      786.73     25.37 o 
   7   4   3     2422.52     2335.49     55.69 o 
   8   4   3      384.91      351.49     22.25 o 
   9   4   3       13.60        7.64     12.68 o 
  10   4   3       30.02       39.28     16.52 o 
  -7   5   3      135.67      102.49     17.99 o 
  -6   5   3       10.67       10.11     12.86 o 
  -5   5   3       36.36       58.22     13.60 o 
  -4   5   3      735.60      769.74     29.17 o 
  -3   5   3       74.50       89.87     12.02 o 
  -2   5   3       76.71       87.51     10.86 o 
   0   5   3     1745.92     1604.50     36.69 o 
   1   5   3      195.45      249.81      8.16 o 
   2   5   3     1313.39     1375.46     19.67 o 
   3   5   3      169.77      166.89      6.51 o 
   4   5   3     7426.66     7365.07     75.28 o 
   5   5   3       64.64       92.60      9.41 o 
   6   5   3       91.63       66.44      7.82 o 
   7   5   3      416.94      368.69     30.80 o 
   8   5   3     1308.21     1289.93     40.48 o 
   9   5   3        6.60       11.36     12.47 o 
  10   5   3       77.84       94.94     18.40 o 
  -7   6   3        7.46        5.25     14.38 o 
  -6   6   3       27.34       39.04     15.93 o 
  -5   6   3      136.34      136.70     18.40 o 
  -4   6   3       75.58       58.97     14.38 o 
  -3   6   3     1670.86     1626.18     45.01 o 
  -2   6   3        2.43        7.81      8.62 o 
  -1   6   3     1195.20     1258.46     35.26 o 
   0   6   3     2978.80     3047.18     61.56 o 
   1   6   3        7.73       16.04      4.61 o 
   2   6   3      231.08      258.31      8.77 o 
   3   6   3       55.91       49.24      4.81 o 
   4   6   3       71.63       73.25      6.65 o 
   5   6   3     4123.82     4148.27     62.56 o 
   6   6   3      689.16      700.18     20.09 o 
   7   6   3     2903.80     2858.73     50.35 o 
   8   6   3      108.96       94.92     11.11 o 
   9   6   3        4.61      -11.94      7.96 o 
  10   6   3       12.11       10.16     10.60 o 
  11   6   3        4.97      -10.98     16.02 o 
  -6   7   3       12.49      -11.10     15.03 o 
  -5   7   3       72.36       72.12     17.78 o 
  -4   7   3      408.15      493.47     27.32 o 
  -3   7   3        3.62       -6.98     10.71 o 
  -2   7   3        1.73       -5.55      9.84 o 
  -1   7   3     1088.70     1111.59     34.81 o 
   0   7   3     1636.00     1502.87     39.73 o 
   1   7   3       47.89       41.22      6.79 o 
   2   7   3       11.28       16.58      4.94 o 
   3   7   3      782.50      829.47     20.38 o 
   4   7   3     3058.76     3192.91     39.17 o 
   5   7   3      798.00      787.13     21.97 o 
   6   7   3      170.65      188.11     12.36 o 
   7   7   3      584.93      499.99     19.13 o 
   8   7   3     1117.66     1112.80     30.23 o 
   9   7   3        0.39        9.24      9.45 o 
  10   7   3      173.17      186.66     25.71 o 
  11   7   3      101.59       88.05     23.41 o 
  -5   8   3       79.78       80.39     18.79 o 
  -4   8   3       44.14       38.90     15.90 o 
  -3   8   3      135.03      133.15     17.87 o 
  -2   8   3        1.24       10.20     11.63 o 
  -1   8   3     1393.68     1256.23     39.67 o 
   0   8   3     1027.83     1024.49     34.48 o 
   1   8   3      275.92      293.79     14.63 o 
   2   8   3      783.75      746.05     18.98 o 
   3   8   3       75.96       75.60      8.85 o 
   4   8   3     1379.41     1422.90     48.11 o 
   5   8   3      992.71      988.20     26.22 o 
   6   8   3       83.94       94.97     14.76 o 
   7   8   3     2561.52     2591.07     49.32 o 
   8   8   3       36.75       29.13     10.36 o 
   9   8   3       12.30        7.40     10.10 o 
  10   8   3       79.75       65.68     21.39 o 
  11   8   3       21.34       52.32     21.42 o 
  -4   9   3       84.14       83.01     20.73 o 
  -3   9   3       49.22       47.28     16.58 o 
  -2   9   3      121.60      155.19     19.15 o 
  -1   9   3      216.53      188.06     19.00 o 
   0   9   3      531.24      502.96     26.16 o 
   1   9   3        1.84       -4.70      7.93 o 
   2   9   3      116.02      135.26     11.12 o 
   3   9   3      822.74      873.85     22.74 o 
   4   9   3       87.87       84.59     14.68 o 
   5   9   3       10.02        8.89     21.25 o 
   6   9   3      301.14      315.18     22.82 o 
   7   9   3        6.14        9.06      9.46 o 
   8   9   3      644.77      656.61     25.05 o 
   9   9   3       82.10       95.66     14.01 o 
  10   9   3      218.77      228.27     29.14 o 
  11   9   3       54.10       27.38     19.87 o 
  -3  10   3        9.21       18.31     16.73 o 
  -2  10   3        0.59        1.85     14.91 o 
  -1  10   3      418.27      446.91     28.34 o 
   0  10   3       56.27       60.94     15.66 o 
   1  10   3        1.44       -1.32     10.69 o 
   2  10   3      495.35      510.54     20.22 o 
   3  10   3       74.19       56.69     10.28 o 
   4  10   3      261.50      251.21     22.76 o 
   5  10   3      299.46      283.16     23.74 o 
   6  10   3       43.78       45.01     15.60 o 
   7  10   3      744.84      730.72     36.99 o 
   8  10   3        5.20       22.36     11.95 o 
   9  10   3        8.79       11.86     12.18 o 
  10  10   3        2.48       34.90     19.66 o 
  -2  11   3       99.45       82.59     22.13 o 
  -1  11   3        0.42       18.11     17.42 o 
   0  11   3      125.19       97.95     18.82 o 
   1  11   3       12.99       25.92     11.55 o 
   2  11   3       30.01       13.57     10.59 o 
   3  11   3      326.87      330.45     17.59 o 
   4  11   3       43.75       34.12     15.69 o 
   5  11   3        2.10       10.17     14.44 o 
   6  11   3       60.55       46.32     18.55 o 
   7  11   3        4.93       -1.25     17.09 o 
   8  11   3      298.39      383.50     31.29 o 
   0  12   3        1.62        9.96     16.91 o 
   1  12   3        0.97       -0.42     15.30 o 
   2  12   3       75.97       93.01     14.04 o 
   3  12   3        8.42        9.90     16.23 o 
   4  12   3       94.23       77.49     19.42 o 
   5  12   3        1.14       -2.06     16.17 o 
   6  12   3       57.43       37.73     19.51 o 
   7  12   3      413.96      428.68     33.35 o 
   8  12   3        5.48       11.27     20.19 o 
   3  13   3      107.52      115.05     22.37 o 
   4  13   3        6.73       21.15     19.30 o 
   5  13   3        3.09       -5.34     19.06 o 
  -5 -10   4       26.27       33.79     22.73 o 
  -4 -10   4      153.99      213.00     29.35 o 
  -3 -10   4        0.08      -10.26     19.51 o 
  -2 -10   4      107.44       82.53     23.44 o 
  -1 -10   4       59.92       74.27     24.04 o 
   0 -10   4       66.93       61.72     18.90 o 
   1 -10   4        7.11        1.37     27.56 o 
  -7  -9   4        3.28       25.92     21.68 o 
  -6  -9   4      134.31      157.28     28.31 o 
  -5  -9   4       49.29       37.64     20.49 o 
  -4  -9   4       53.35       44.65     20.52 o 
  -3  -9   4        3.09       29.86     19.27 o 
  -2  -9   4      131.79      120.06     24.19 o 
  -1  -9   4      556.74      609.19     23.49 o 
   0  -9   4        0.07       -0.45     13.02 o 
   1  -9   4        0.30       -7.92     11.45 o 
   2  -9   4      115.64      120.02     17.00 o 
   3  -9   4        0.17       10.35     26.04 o 
  -8  -8   4       18.99        8.53     21.09 o 
  -7  -8   4       68.59       67.29     21.68 o 
  -6  -8   4       18.49       35.29     20.13 o 
  -5  -8   4      222.64      207.81     25.62 o 
  -4  -8   4       88.16      106.99     22.46 o 
  -3  -8   4        1.25       -6.89     16.05 o 
  -2  -8   4      702.54      774.90     39.64 o 
  -1  -8   4       13.38       20.32     10.01 o 
   0  -8   4      165.66      135.89     17.81 o 
   1  -8   4      294.78      274.83     16.58 o 
   2  -8   4      235.81      235.78     31.86 o 
   3  -8   4      134.53      230.39     32.51 o 
   4  -8   4        1.63       19.15     26.55 o 
   5  -8   4        4.46       38.15     34.66 o 
  -8  -7   4        1.43       -8.86     17.15 o 
  -7  -7   4       19.04       16.26     17.24 o 
  -6  -7   4      370.30      410.91     30.81 o 
  -5  -7   4       36.68       55.15     17.99 o 
  -4  -7   4        0.73       11.54     14.47 o 
  -3  -7   4       26.03       48.14     17.12 o 
  -2  -7   4        3.40        6.40      8.01 o 
  -1  -7   4     1061.01     1096.31     26.98 o 
   0  -7   4      204.40      178.76     13.33 o 
   1  -7   4      289.70      280.79     15.67 o 
   2  -7   4      359.17      356.50     17.68 o 
   3  -7   4       47.25       42.80     12.00 o 
   4  -7   4        6.81      -17.24     12.56 o 
   5  -7   4        1.69       -1.70     27.89 o 
   6  -7   4       20.62       70.27     34.81 o 
  -9  -6   4       40.28       35.20     20.13 o 
  -8  -6   4      110.07       97.98     21.39 o 
  -7  -6   4      218.81      165.10     23.06 o 
  -6  -6   4      379.83      431.91     29.98 o 
  -5  -6   4      190.13      207.06     21.68 o 
  -4  -6   4       42.48       55.66     15.42 o 
  -3  -6   4      100.04       99.57     17.45 o 
  -2  -6   4     1585.88     1590.73     30.91 o 
  -1  -6   4        0.54        6.34      7.14 o 
   0  -6   4      213.72      194.05     12.26 o 
   1  -6   4      432.46      432.80     17.38 o 
   2  -6   4      954.37      961.15     25.29 o 
   3  -6   4       31.90       24.17     12.02 o 
   4  -6   4       84.72       64.67     15.66 o 
   5  -6   4       76.26       59.33     16.44 o 
   6  -6   4       80.50      135.63     31.83 o 
   7  -6   4       20.76       55.90     30.66 o 
  -9  -5   4      355.20      274.74     30.04 o 
  -8  -5   4       67.72       26.99     17.87 o 
  -7  -5   4      241.12      280.44     26.67 o 
  -6  -5   4      804.58      745.46     35.08 o 
  -5  -5   4       70.60       37.97     13.96 o 
  -4  -5   4      159.33      152.33     17.45 o 
  -3  -5   4        7.95        6.35      5.72 o 
  -2  -5   4        0.57        4.23      5.69 o 
  -1  -5   4     1848.78     1798.50     32.17 o 
   0  -5   4      272.98      254.18     18.78 o 
   1  -5   4     1471.73     1518.00     30.00 o 
   2  -5   4      508.10      530.65     18.07 o 
   3  -5   4      238.27      238.96     13.91 o 
   4  -5   4      120.17      152.60     16.79 o 
   5  -5   4        0.68       -6.41     12.77 o 
   6  -5   4       33.32       17.87     14.53 o 
   7  -5   4      151.34      330.13     37.17 o 
   8  -5   4        8.07      -36.48     24.85 o 
  -9  -4   4        0.43        4.41     18.43 o 
  -8  -4   4       59.28      101.21     20.73 o 
  -7  -4   4      666.59      622.36     35.11 o 
  -6  -4   4     1430.33     1250.32     44.83 o 
  -5  -4   4       48.71       57.90     13.66 o 
  -4  -4   4      484.63      494.16     25.92 o 
  -3  -4   4      517.47      499.30     13.76 o 
  -2  -4   4     1272.35     1241.64     23.39 o 
  -1  -4   4        0.53       10.72      5.22 o 
   0  -4   4       20.82       10.04      5.30 o 
   1  -4   4     1505.34     1496.18     27.97 o 
   2  -4   4     4122.93     4168.14    120.28 o 
   3  -4   4       38.52       49.22      8.33 o 
   4  -4   4      297.01      299.74     19.87 o 
   5  -4   4      351.35      338.72     22.91 o 
   6  -4   4      104.34       89.69     15.72 o 
   7  -4   4       38.98       46.05     16.11 o 
   8  -4   4        0.86       28.49     21.74 o 
   9  -4   4        0.98       17.30     21.39 o 
  -9  -3   4      168.89      191.55     27.47 o 
  -8  -3   4       50.86       83.73     20.34 o 
  -7  -3   4      920.27      866.29     40.66 o 
  -6  -3   4      422.00      442.58     28.90 o 
  -5  -3   4      274.47      240.56     19.98 o 
  -4  -3   4     1359.13     1328.98     41.04 o 
  -3  -3   4       67.86       88.60      6.52 o 
  -2  -3   4      152.16      153.08      8.01 o 
  -1  -3   4     4386.61     4314.30     56.81 o 
   0  -3   4     1668.47     1677.73     27.57 o 
   1  -3   4     2826.81     2756.10     40.71 o 
   2  -3   4      648.12      622.64     22.25 o 
   3  -3   4      366.74      334.64     18.78 o 
   4  -3   4     1070.94     1080.48     33.11 o 
   5  -3   4      201.60      184.07     16.61 o 
   6  -3   4      111.93       85.25     13.93 o 
   7  -3   4      128.32      104.43     15.51 o 
   8  -3   4        6.14       11.51     18.28 o 
  -9  -2   4        2.39       -8.53     19.60 o 
  -8  -2   4       17.92       38.98     19.92 o 
  -7  -2   4      320.58      337.26     28.04 o 
  -6  -2   4     1780.20     1873.96     56.40 o 
  -5  -2   4       32.02       23.59     11.33 o 
  -4  -2   4      923.85      975.69     21.85 o 
  -3  -2   4     1282.99     1269.48     22.05 o 
  -2  -2   4     1785.36     1816.77     27.98 o 
  -1  -2   4       14.82       23.00      5.88 o 
   0  -2   4       82.91       61.83      5.19 o 
   1  -2   4     1602.50     1706.15     27.12 o 
   2  -2   4    10725.59    10633.98    152.33 o 
   3  -2   4      605.70      590.55     11.76 o 
   4  -2   4     1143.39     1167.54     22.60 o 
   5  -2   4     1607.63     1708.48     42.77 o 
   6  -2   4      159.52      192.06     15.69 o 
   7  -2   4        9.68        5.16     10.77 o 
   8  -2   4        0.28      -17.00     11.33 o 
  -9  -1   4       88.94       80.33     24.19 o 
  -8  -1   4       67.05       60.85     20.52 o 
  -7  -1   4      798.00      860.38     39.58 o 
  -6  -1   4      418.07      392.65     27.02 o 
  -5  -1   4       92.50       72.48     13.42 o 
  -4  -1   4     1043.25     1010.44     27.50 o 
  -3  -1   4      958.08      951.40     25.20 o 
  -2  -1   4       72.04       71.77      5.30 o 
  -1  -1   4     2632.55     2659.00     36.29 o 
   0  -1   4     1059.50     1071.89     18.04 o 
   1  -1   4     8912.44     9011.62     89.92 o 
   2  -1   4      324.25      323.45      7.98 o 
   3  -1   4     1329.83     1387.34     23.50 o 
   4  -1   4     2991.68     2949.48     43.07 o 
   5  -1   4     1008.80      993.54     21.27 o 
   6  -1   4        1.98       34.24      9.37 o 
   7  -1   4       66.83       50.89     11.78 o 
   8  -1   4        6.91        9.31     10.62 o 
  -9   0   4        6.42        9.37     18.82 o 
  -8   0   4       60.98       96.05     21.54 o 
  -7   0   4       40.20       71.71     18.43 o 
  -6   0   4     1437.06     1453.75     48.35 o 
  -5   0   4      164.47      154.18      9.15 o 
  -4   0   4      882.17      896.14     18.75 o 
  -3   0   4     3583.63     3489.43     46.72 o 
  -2   0   4      895.29      921.77     16.92 o 
  -1   0   4       84.92       76.81      9.47 o 
   0   0   4      242.82      208.81      6.79 o 
   1   0   4     1037.19     1063.93     14.95 o 
   2   0   4    12199.79    11696.45    113.50 o 
   3   0   4      823.48      812.34     16.19 o 
   4   0   4     6576.84     6412.27     81.83 o 
   5   0   4     1073.33     1059.72     21.58 o 
   6   0   4       18.90       12.95      7.49 o 
   7   0   4       73.59      118.89     12.41 o 
   8   0   4       11.48       11.30     11.60 o 
   9   0   4       61.18       99.30     17.99 o 
  -9   1   4       12.81       28.37     21.27 o 
  -8   1   4        4.39       -8.65     15.93 o 
  -7   1   4     1012.61      937.10     41.70 o 
  -6   1   4        6.17        5.52     13.30 o 
  -5   1   4        9.18       13.42      6.36 o 
  -4   1   4     1427.46     1401.78     29.69 o 
  -3   1   4     1000.67     1006.50     19.40 o 
  -2   1   4      597.78      638.77     20.91 o 
  -1   1   4     1489.15     1472.91     28.75 o 
   0   1   4      175.86      156.09      5.73 o 
   1   1   4     9501.27     9224.99    161.71 o 
   2   1   4     1747.73     1711.86     26.73 o 
   3   1   4      351.22      362.28     10.20 o 
   4   1   4     2570.74     2565.85     61.92 o 
   5   1   4     3401.27     3341.66     47.60 o 
   6   1   4        7.15        4.30      4.46 o 
   7   1   4      266.23      273.24     12.07 o 
   8   1   4        3.21       -7.64      9.37 o 
   9   1   4      253.64      258.19     22.34 o 
  -9   2   4        0.75      -13.51     18.34 o 
  -8   2   4      139.23      162.74     26.04 o 
  -7   2   4        0.78      -12.29     13.99 o 
  -6   2   4      999.25     1001.59     40.42 o 
  -5   2   4        1.94        1.96      6.41 o 
  -4   2   4     1678.94     1714.21     30.38 o 
  -3   2   4     1564.33     1571.06     35.61 o 
  -2   2   4       62.15       71.86      7.55 o 
  -1   2   4      112.49      128.68      8.68 o 
   0   2   4      356.16      376.22     13.12 o 
   1   2   4      818.52      835.46     17.04 o 
   2   2   4    11119.63    10763.94    361.15 o 
   3   2   4     1351.59     1282.89     21.92 o 
   4   2   4     7869.77     7649.71     76.70 o 
   5   2   4     1085.85     1046.74     15.99 o 
   6   2   4        0.29       13.44      8.77 o 
   7   2   4      159.61      154.30     13.72 o 
   8   2   4       35.05       40.63     11.60 o 
  -8   3   4        0.69        2.74     18.37 o 
  -7   3   4      471.47      493.95     33.05 o 
  -6   3   4        0.49       -1.63      8.49 o 
  -5   3   4      252.19      231.11     16.17 o 
  -4   3   4     1557.18     1543.11     38.54 o 
  -3   3   4     1002.56      934.56     27.17 o 
  -2   3   4      741.45      743.46     22.28 o 
  -1   3   4      102.00       94.40      8.29 o 
   0   3   4     1140.97     1184.79     27.29 o 
   1   3   4    10233.50     9331.31    247.05 o 
   2   3   4       40.91       49.92      6.77 o 
   3   3   4      346.80      365.52      8.70 o 
   4   3   4     1213.06     1264.30     16.97 o 
   5   3   4     6236.08     6203.19     75.47 o 
   6   3   4       93.84       91.07      5.41 o 
   7   3   4      490.96      500.19     22.00 o 
   8   3   4      338.08      359.84     20.91 o 
  -8   4   4       49.83       71.05     24.01 o 
  -7   4   4        6.96      -12.59     16.94 o 
  -6   4   4      311.29      300.07     21.15 o 
  -5   4   4      120.75      159.82     16.38 o 
  -4   4   4     2224.49     2351.03     54.17 o 
  -3   4   4     1133.59     1207.49     34.03 o 
  -2   4   4       51.91       32.60      8.83 o 
  -1   4   4      573.89      544.18     19.15 o 
   0   4   4        3.80        9.81      5.34 o 
   1   4   4     6138.89     6398.64     84.12 o 
   2   4   4     2357.92     2133.07     34.08 o 
   3   4   4      563.52      541.35     17.38 o 
   4   4   4    10186.42     9757.66     96.65 o 
   5   4   4      287.90      292.36      9.46 o 
   6   4   4       99.64      100.67      6.41 o 
   7   4   4      498.58      484.91     17.03 o 
   8   4   4      140.04      156.72     11.83 o 
   9   4   4      188.90      147.32     21.39 o 
  12   4   4      262.77      257.20     32.78 o 
  -6   5   4       60.54       52.44     15.51 o 
  -5   5   4      132.40      117.16     15.54 o 
  -4   5   4      597.32      606.28     26.43 o 
  -3   5   4      319.85      299.95     18.70 o 
  -2   5   4      435.63      465.97     20.82 o 
  -1   5   4      327.35      338.46     16.85 o 
   0   5   4     2567.40     2578.46     52.83 o 
   1   5   4     3474.44     3531.97    145.08 o 
   2   5   4        1.93        5.56      3.27 o 
   3   5   4     2857.24     2841.49     33.71 o 
   4   5   4      139.10      122.44      5.85 o 
   5   5   4     3043.07     2980.64     35.23 o 
   6   5   4      204.37      219.78     25.88 o 
   7   5   4     1532.40     1559.33     32.41 o 
   8   5   4      652.91      639.52     21.08 o 
   9   5   4      133.60      109.83     19.45 o 
  10   5   4        6.82       -1.49     13.24 o 
  11   5   4       65.43       40.66     20.34 o 
  12   5   4        6.21       28.90     20.01 o 
  -7   6   4       36.38       30.01     17.33 o 
  -6   6   4       53.51       69.98     16.70 o 
  -5   6   4       75.35       80.06     16.64 o 
  -4   6   4     1667.91     1570.02     46.05 o 
  -3   6   4       38.80       59.15     13.30 o 
  -2   6   4        4.86      -13.15      8.77 o 
  -1   6   4      550.19      565.92     23.36 o 
   0   6   4       74.24       77.64     10.26 o 
   1   6   4      763.64      787.47     15.94 o 
   2   6   4     1722.17     1735.66     24.94 o 
   3   6   4      194.93      202.60      8.18 o 
   4   6   4     4836.38     4667.93     75.93 o 
   5   6   4        5.75       13.33      4.01 o 
   6   6   4       58.81       53.91      8.12 o 
   7   6   4      433.26      449.65     23.94 o 
   8   6   4      330.49      348.53     16.80 o 
   9   6   4      116.95      198.92     23.89 o 
  10   6   4      147.67       93.06     21.00 o 
  11   6   4       15.56       -2.09     16.11 o 
  12   6   4      210.32      153.26     28.31 o 
  -6   7   4       26.52       37.82     17.96 o 
  -5   7   4      143.34      153.91     20.22 o 
  -4   7   4       35.19       39.31     15.48 o 
  -3   7   4      441.65      469.88     26.04 o 
  -2   7   4      482.87      484.37     24.91 o 
  -1   7   4      359.98      371.48     21.36 o 
   0   7   4      266.84      300.78     18.37 o 
   1   7   4      795.69      769.00     19.20 o 
   2   7   4       42.27       41.41      7.27 o 
   3   7   4     3102.83     3074.71     38.76 o 
   4   7   4      114.79      109.83      6.94 o 
   5   7   4     1978.11     2006.70     37.77 o 
   6   7   4       62.40       62.19      9.04 o 
   7   7   4      786.31      821.73     24.25 o 
   8   7   4      440.05      429.90     19.05 o 
   9   7   4      129.63      111.20     20.28 o 
  10   7   4        5.24       -4.41     15.00 o 
  11   7   4       32.10       36.81     19.12 o 
  -5   8   4        0.26        6.80     16.02 o 
  -4   8   4      515.76      424.81     28.34 o 
  -3   8   4        7.39       17.09     14.38 o 
  -2   8   4      112.20      105.86     17.21 o 
  -1   8   4      298.08      339.86     22.49 o 
   0   8   4      142.90      146.87     15.48 o 
   1   8   4      319.65      309.13     14.10 o 
   2   8   4      118.15      120.36      9.69 o 
   3   8   4        0.84       -9.60      6.40 o 
   4   8   4     4519.23     4581.30     54.32 o 
   5   8   4      165.09      186.12     12.82 o 
   6   8   4      221.22      240.21     14.35 o 
   7   8   4      411.71      410.01     18.97 o 
   8   8   4      456.89      523.19     22.23 o 
   9   8   4      155.46      171.18     24.85 o 
  10   8   4       25.45       28.58     19.06 o 
  11   8   4       59.23       76.36     22.10 o 
  -4   9   4        1.64      -13.45     15.45 o 
  -3   9   4      160.97      142.73     20.64 o 
  -2   9   4      156.10      131.27     18.73 o 
  -1   9   4      323.23      333.53     23.50 o 
   0   9   4      101.81       93.24     15.42 o 
   1   9   4      215.34      185.91     13.96 o 
   2   9   4       40.07       27.64      8.16 o 
   3   9   4      859.24      860.23     35.91 o 
   4   9   4      201.36      213.65     10.77 o 
   5   9   4      184.74      205.65     14.17 o 
   6   9   4      480.83      468.20     31.62 o 
   7   9   4     1585.39     1672.04     38.42 o 
   8   9   4      147.63       88.26     19.36 o 
   9   9   4        2.56        7.52     17.30 o 
  10   9   4       57.94       50.77     20.13 o 
  11   9   4       25.78       38.48     22.13 o 
  -3  10   4        2.10       24.28     17.06 o 
  -2  10   4       45.86       55.90     17.90 o 
  -1  10   4      129.14      120.62     19.75 o 
   0  10   4      137.50      109.23     18.17 o 
   1  10   4       15.61       -6.71     11.75 o 
   2  10   4       33.30       34.30      9.54 o 
   3  10   4      124.17      128.62     11.78 o 
   4  10   4     1557.91     1619.26     50.23 o 
   5  10   4      384.98      418.45     27.29 o 
   6  10   4      574.70      597.20     35.82 o 
   7  10   4        9.82       23.55     11.35 o 
   8  10   4      161.27      157.19     24.49 o 
   9  10   4        1.09        9.57     18.40 o 
  10  10   4      117.32      103.20     25.03 o 
  -2  11   4       33.46       37.64     19.39 o 
  -1  11   4      170.94      148.30     21.48 o 
   0  11   4       53.11       26.76     16.17 o 
   1  11   4        4.35       -2.95     14.20 o 
   2  11   4       26.92       21.85     10.40 o 
   3  11   4      211.32      213.42     22.28 o 
   4  11   4      166.21      171.51     20.97 o 
   5  11   4       38.01       51.81     16.58 o 
   6  11   4       36.72       45.93     17.90 o 
   7  11   4      703.20      722.46     38.51 o 
   0  12   4       93.26      121.07     21.51 o 
   1  12   4        0.07      -12.83     15.51 o 
   2  12   4        8.73        9.35     11.52 o 
   3  12   4       84.33       75.32     18.97 o 
   4  12   4      224.54      214.52     24.34 o 
   5  12   4       63.74       39.85     18.52 o 
   6  12   4      345.13      334.82     28.04 o 
   3  13   4       11.24       23.71     18.49 o 
   4  13   4       70.10       77.31     20.58 o 
   5  13   4        0.17        5.97     18.37 o 
   6  13   4       13.10       36.51     19.48 o 
  -4 -10   5        8.48       31.59     24.13 o 
  -3 -10   5       11.80        7.52     23.36 o 
  -2 -10   5       56.94       58.64     23.95 o 
  -1 -10   5      106.60      158.15     27.20 o 
   0 -10   5        6.74        3.08     14.76 o 
  -6  -9   5        2.41      -24.16     21.54 o 
  -5  -9   5        0.06        6.29     21.39 o 
  -4  -9   5      233.37      231.49     29.17 o 
  -3  -9   5       56.83       67.92     22.34 o 
  -2  -9   5       40.68       40.95     21.48 o 
  -1  -9   5      173.72      169.96     25.38 o 
   0  -9   5       19.55       19.72     14.71 o 
   1  -9   5       10.65       31.55     13.15 o 
   2  -9   5        0.07       -4.04     15.83 o 
   3  -9   5        2.17       -3.52     34.42 o 
  -7  -8   5        2.52      -14.53     20.34 o 
  -6  -8   5      183.60      147.47     25.44 o 
  -5  -8   5       79.03       76.39     22.79 o 
  -4  -8   5       10.25        0.75     17.39 o 
  -3  -8   5       66.60       44.98     20.49 o 
  -2  -8   5      345.80      326.44     29.41 o 
  -1  -8   5      602.52      583.59     22.45 o 
   0  -8   5        7.40       16.59     13.20 o 
   1  -8   5        0.23       -8.69     10.55 o 
   2  -8   5      124.69       95.43     14.07 o 
   3  -8   5       52.57       60.03     16.67 o 
   4  -8   5       17.82       26.43     46.08 o 
  -8  -7   5       45.03       18.52     21.51 o 
  -7  -7   5      187.34      193.02     28.07 o 
  -6  -7   5       22.81       42.80     20.31 o 
  -5  -7   5        1.18       -2.42     15.81 o 
  -4  -7   5      260.75      283.42     27.83 o 
  -3  -7   5       41.35       53.90     18.85 o 
  -2  -7   5      427.20      457.20     30.63 o 
  -1  -7   5      268.95      262.67     36.26 o 
   0  -7   5      356.97      333.98     16.69 o 
   1  -7   5      470.43      480.83     46.07 o 
   2  -7   5        9.60       -5.30      9.41 o 
   3  -7   5       74.48       92.04     28.49 o 
   4  -7   5       28.81       54.38     18.17 o 
   5  -7   5        5.93        3.58     15.72 o 
   6  -7   5      100.31      352.83     77.79 o 
  -8  -6   5        3.17      -11.07     17.57 o 
  -7  -6   5       52.17       58.82     19.90 o 
  -6  -6   5      372.86      341.92     29.47 o 
  -5  -6   5       49.55       40.63     16.35 o 
  -4  -6   5       39.10       31.14     15.09 o 
  -3  -6   5       70.43       63.62     17.33 o 
  -2  -6   5      828.60      810.18     22.06 o 
  -1  -6   5     2341.06     2439.15     42.72 o 
   0  -6   5       25.72       32.87      8.91 o 
   1  -6   5      147.27      139.34     12.23 o 
   2  -6   5      497.18      486.08     55.09 o 
   3  -6   5        5.89       19.41      9.47 o 
   4  -6   5        0.94        1.25     12.98 o 
   5  -6   5       12.78       33.91     16.64 o 
   6  -6   5        0.13       15.48     16.58 o 
   7  -6   5      109.39      362.88     70.78 o 
  -8  -5   5        9.24        6.06     19.30 o 
  -7  -5   5      203.14      204.35     23.95 o 
  -6  -5   5        2.68       -5.43     14.05 o 
  -5  -5   5       47.81       61.56     16.49 o 
  -4  -5   5      477.66      491.47     28.37 o 
  -3  -5   5       80.28       79.40     16.23 o 
  -2  -5   5     1049.60     1068.81     24.09 o 
  -1  -5   5      209.57      219.20     11.98 o 
   0  -5   5      650.38      684.78     50.60 o 
   1  -5   5     2114.46     1996.81     36.51 o 
   2  -5   5      656.56      638.81     20.41 o 
   3  -5   5       17.17       23.86      9.16 o 
   4  -5   5       39.18       40.30     13.42 o 
   5  -5   5        2.14       -0.63     12.68 o 
   6  -5   5      201.07      234.24     23.33 o 
   7  -5   5        2.29        2.39     16.55 o 
   8  -5   5        1.98       39.34     45.90 o 
  -9  -4   5      205.04      205.93     28.99 o 
  -8  -4   5        5.31       12.35     17.12 o 
  -7  -4   5        2.92        4.30     14.88 o 
  -6  -4   5      814.27      764.04     36.15 o 
  -5  -4   5      207.82      172.94     18.91 o 
  -4  -4   5       61.51       55.54     14.05 o 
  -3  -4   5       39.24       41.06      6.89 o 
  -2  -4   5      259.16      258.93     11.80 o 
  -1  -4   5     5088.56     4955.56     78.13 o 
   0  -4   5      497.19      526.93     16.12 o 
   1  -4   5     1325.37     1284.16     45.89 o 
   2  -4   5     1517.11     1463.83     54.11 o 
   3  -4   5       68.23       72.98      9.74 o 
   4  -4   5       76.05       68.72     13.54 o 
   5  -4   5       20.13        8.68     11.57 o 
   6  -4   5        2.99       10.56     12.92 o 
   7  -4   5      252.35      307.61     25.09 o 
   8  -4   5       20.97       55.75     17.15 o 
  -9  -3   5       24.17       31.47     22.16 o 
  -8  -3   5       14.45        6.50     18.22 o 
  -7  -3   5      565.49      508.83     34.36 o 
  -6  -3   5      146.24      147.44     18.97 o 
  -5  -3   5      351.16      323.57     22.97 o 
  -4  -3   5       10.21       11.75     11.10 o 
  -3  -3   5       38.39       34.44      6.30 o 
  -2  -3   5     3427.94     3374.81     48.05 o 
  -1  -3   5       28.14       27.90      5.68 o 
   0  -3   5      698.05      667.57     22.71 o 
   1  -3   5     2710.00     2712.61     41.23 o 
   2  -3   5     2382.21     2300.87     37.44 o 
   3  -3   5      120.16      149.19     10.25 o 
   4  -3   5      158.93      167.51     14.97 o 
   5  -3   5       79.78       69.92     13.21 o 
   6  -3   5      387.90      412.10     24.88 o 
   7  -3   5        3.45      -16.79     11.45 o 
   8  -3   5        0.36       13.48     14.38 o 
   9  -3   5       80.17      214.40     37.17 o 
  -9  -2   5      134.88      128.44     27.32 o 
  -8  -2   5       46.13       71.91     21.54 o 
  -7  -2   5      352.83      402.11     30.33 o 
  -6  -2   5      958.49      913.42     38.81 o 
  -5  -2   5        1.45       -1.70     10.98 o 
  -4  -2   5      494.37      450.85     23.89 o 
  -3  -2   5      410.68      392.11     12.72 o 
  -2  -2   5       35.40       42.76      5.70 o 
  -1  -2   5     2826.26     2734.79     39.54 o 
   0  -2   5      271.76      234.09      9.59 o 
   1  -2   5     7089.61     6809.29     84.70 o 
   2  -2   5     2924.08     3143.62     37.60 o 
   3  -2   5      257.03      259.51      8.76 o 
   4  -2   5      374.28      419.05     19.45 o 
   5  -2   5       92.84       83.22     11.99 o 
   6  -2   5       63.83       42.65     12.05 o 
   7  -2   5      772.58      765.02     30.54 o 
   8  -2   5       32.83       21.83     12.89 o 
  -9  -1   5        9.27       53.57     23.47 o 
  -8  -1   5        1.86        3.88     16.94 o 
  -7  -1   5      528.02      560.17     34.03 o 
  -6  -1   5      206.96      156.36     19.63 o 
  -5  -1   5        0.57        6.74     11.01 o 
  -4  -1   5      244.86      272.74     19.28 o 
  -3  -1   5      844.93      855.05     18.13 o 
  -2  -1   5     1363.29     1228.44     41.46 o 
  -1  -1   5        0.92       -4.43      3.46 o 
   0  -1   5      104.23       95.74      6.15 o 
   1  -1   5     3952.56     3936.04     51.40 o 
   2  -1   5     4382.38     4324.71     47.88 o 
   3  -1   5      126.94      137.85      6.10 o 
   4  -1   5      379.86      341.32     11.98 o 
   5  -1   5      430.95      421.71     23.58 o 
   6  -1   5      496.51      461.65     17.27 o 
   7  -1   5       17.66       19.64      8.00 o 
   8  -1   5       28.14       36.84     12.26 o 
  -9   0   5       99.68       85.96     25.09 o 
  -8   0   5       50.56       66.69     21.00 o 
  -7   0   5      431.32      405.30     30.51 o 
  -6   0   5      448.42      407.63     27.62 o 
  -5   0   5        1.02       -5.16     10.56 o 
  -4   0   5      715.21      649.07     30.98 o 
  -3   0   5      449.45      426.03     12.56 o 
  -2   0   5       16.72       10.22      4.36 o 
  -1   0   5     3644.03     3756.82     49.35 o 
   0   0   5      236.49      165.97      7.38 o 
   1   0   5     5470.79     5098.91     62.60 o 
   2   0   5     3464.63     3565.62     39.93 o 
   3   0   5       26.12       17.08      4.40 o 
   4   0   5     2905.24     2917.31     47.47 o 
   5   0   5      473.02      426.14     13.86 o 
   6   0   5      576.45      488.93     15.62 o 
   7   0   5      806.63      722.35     20.66 o 
   8   0   5        8.51       20.53     14.85 o 
   9   0   5      708.01      796.82     41.22 o 
  10   0   5        0.35        3.25     17.78 o 
  -8   1   5       30.84       38.06     21.18 o 
  -7   1   5      529.14      507.49     33.94 o 
  -6   1   5      436.98      450.25     29.11 o 
  -5   1   5      107.02      111.30      9.59 o 
  -4   1   5       57.36       53.32      7.21 o 
  -3   1   5      717.64      711.55     16.64 o 
  -2   1   5     2825.15     2796.60     39.44 o 
  -1   1   5       12.96       18.51      3.93 o 
   0   1   5     1095.17     1083.49     18.38 o 
   1   1   5     2897.64     3007.84     34.72 o 
   2   1   5     7185.93     7062.91     71.75 o 
   3   1   5     1410.76     1368.59     24.44 o 
   4   1   5      322.44      299.43     11.13 o 
   5   1   5     1621.15     1698.74     29.66 o 
   6   1   5      490.16      495.35     20.61 o 
   7   1   5       29.86       14.97      9.81 o 
   8   1   5      107.40       83.91     15.99 o 
   9   1   5        9.30       25.59     14.73 o 
  10   1   5      304.56      332.43     30.25 o 
  11   1   5       32.15       31.80     21.45 o 
  -8   2   5       32.15       34.96     20.43 o 
  -7   2   5      468.34      462.75     34.51 o 
  -6   2   5      116.48      101.21     18.52 o 
  -5   2   5       31.84       28.87      8.01 o 
  -4   2   5      838.24      861.04     30.60 o 
  -3   2   5       90.75      125.29      8.34 o 
  -2   2   5      161.84      156.25     11.47 o 
  -1   2   5      726.13      685.79     14.79 o 
   0   2   5      952.19      932.14     16.39 o 
   1   2   5    13087.09    12224.86    212.30 o 
   2   2   5      139.07      169.61      8.36 o 
   3   2   5      151.48      162.15      7.96 o 
   4   2   5     4041.95     4173.10     44.72 o 
   5   2   5      855.78      893.34     23.02 o 
   6   2   5       69.48       64.85      6.04 o 
   7   2   5      405.04      363.16     13.73 o 
   8   2   5       61.36       53.00     14.88 o 
   9   2   5     1080.70     1088.30     46.26 o 
  10   2   5        0.24        7.01     15.03 o 
  11   2   5        0.43       18.02     19.48 o 
  -8   3   5       42.25       35.73     22.97 o 
  -7   3   5       69.69       67.65     20.67 o 
  -6   3   5      386.92      417.74     30.60 o 
  -5   3   5      506.03      568.63     19.90 o 
  -4   3   5      160.64      175.95     11.31 o 
  -3   3   5      865.40      838.04     26.58 o 
  -2   3   5     1010.95     1027.00     28.31 o 
  -1   3   5        4.46       15.45      6.53 o 
   0   3   5     2065.25     2085.77     42.89 o 
   1   3   5     2069.68     2082.05     34.99 o 
   2   3   5     4656.74     4501.23     62.04 o 
   3   3   5     1972.38     2033.91     32.74 o 
   4   3   5     5316.63     5091.85     66.78 o 
   5   3   5     1365.72     1374.29     19.09 o 
   6   3   5       33.69       44.94      4.69 o 
   7   3   5      125.66      114.84     15.63 o 
   8   3   5      195.27      191.38     20.34 o 
   9   3   5        4.47       20.61     13.69 o 
  10   3   5      349.05      315.13     29.50 o 
  11   3   5       18.86       16.44     18.28 o 
  -7   4   5      440.30      413.23     32.54 o 
  -6   4   5       26.92       26.11     15.63 o 
  -5   4   5        2.30       -6.59     10.71 o 
  -4   4   5      471.30      498.45     23.68 o 
  -3   4   5      642.23      641.86     24.28 o 
  -2   4   5      122.28      133.18     12.44 o 
  -1   4   5      755.13      767.68     24.49 o 
   0   4   5      111.92      120.00      9.96 o 
   1   4   5     8415.42     7988.31    193.88 o 
   2   4   5     1140.68     1212.81     27.16 o 
   3   4   5       57.72       59.90      6.99 o 
   4   4   5     3695.36     3797.91     49.32 o 
   5   4   5     1755.66     1781.30     31.30 o 
   6   4   5        7.78       11.74      3.82 o 
   7   4   5      579.79      533.59     29.11 o 
   8   4   5       61.10       74.75     15.84 o 
   9   4   5      819.65      750.56     40.09 o 
  10   4   5        8.50        6.53     15.81 o 
  11   4   5       31.29       25.59     18.31 o 
  12   4   5       45.64       77.55     25.03 o 
  -7   5   5       52.72       42.30     21.24 o 
  -6   5   5      158.72      154.96     19.66 o 
  -5   5   5      104.24      116.42     16.29 o 
  -4   5   5      387.89      408.16     23.92 o 
  -3   5   5      300.98      323.99     19.60 o 
  -2   5   5      112.01      144.34     14.08 o 
  -1   5   5      196.69      191.14     13.75 o 
   0   5   5     1420.56     1416.31     35.23 o 
   1   5   5      161.57      218.64     11.47 o 
   2   5   5     3475.99     3436.01     51.72 o 
   3   5   5     3578.81     3595.13     41.03 o 
   4   5   5     6847.63     6627.48     69.49 o 
   5   5   5      389.32      391.54      9.93 o 
   6   5   5      180.21      178.44      8.91 o 
   7   5   5      461.83      449.24     28.04 o 
   8   5   5      118.11      130.41     19.39 o 
   9   5   5       66.22       43.10     15.99 o 
  10   5   5      296.96      241.25     27.56 o 
  11   5   5       51.34       60.34     21.39 o 
  12   5   5      236.04      196.03     30.51 o 
  -6   6   5        0.52      -12.14     15.06 o 
  -5   6   5       48.53       49.01     16.14 o 
  -4   6   5      644.36      717.30     32.33 o 
  -3   6   5      401.19      407.84     24.79 o 
  -2   6   5      247.40      231.28     17.69 o 
  -1   6   5      416.86      385.79     20.04 o 
   0   6   5       47.03       54.38      9.90 o 
   1   6   5     4229.77     3881.85     73.82 o 
   2   6   5      406.18      424.27     11.68 o 
   3   6   5      759.19      743.10     14.63 o 
   4   6   5      865.51      923.78     16.32 o 
   5   6   5     3004.91     3027.04     40.27 o 
   6   6   5      453.59      442.34     15.72 o 
   7   6   5      685.74      716.61     35.82 o 
   8   6   5      237.94      222.25     23.98 o 
   9   6   5      803.34      815.37     42.68 o 
  10   6   5       20.67        7.52     15.81 o 
  11   6   5       90.37      108.39     24.28 o 
  12   6   5        5.37        0.21     18.61 o 
  -6   7   5       32.24       30.84     18.05 o 
  -5   7   5      151.76      174.07     21.54 o 
  -4   7   5      277.27      307.38     24.19 o 
  -3   7   5      221.99      236.18     21.63 o 
  -2   7   5        8.70       -2.48     11.57 o 
  -1   7   5      464.85      513.13     25.00 o 
   0   7   5      502.03      454.34     22.19 o 
   1   7   5      165.00      121.31     12.41 o 
   2   7   5      843.29      802.27     16.91 o 
   3   7   5     1632.32     1642.87     25.26 o 
   4   7   5     4956.00     4960.22     56.43 o 
   5   7   5       20.37       24.80      5.21 o 
   6   7   5      235.91      249.89     13.70 o 
   7   7   5      302.07      257.50     23.15 o 
   8   7   5        5.21        9.93     12.92 o 
   9   7   5        0.48      -15.15     14.56 o 
  10   7   5       99.77       83.37     21.98 o 
  11   7   5        3.51        5.73     18.46 o 
  -5   8   5       34.23       17.96     17.24 o 
  -4   8   5      137.35      161.67     22.58 o 
  -3   8   5      163.43      158.86     20.01 o 
  -2   8   5       48.56       64.34     16.05 o 
  -1   8   5       45.26       36.39     13.78 o 
   0   8   5      783.60      744.95     29.77 o 
   1   8   5     1236.03     1171.90     36.39 o 
   2   8   5      104.59      107.30     19.15 o 
   3   8   5      906.23      881.49     18.82 o 
   4   8   5      284.57      300.56     11.60 o 
   5   8   5     1536.71     1538.69     25.02 o 
   6   8   5      288.82      335.44     26.96 o 
   7   8   5      752.36      818.36     41.01 o 
   8   8   5      150.66      155.16     22.52 o 
   9   8   5      521.35      496.07     37.02 o 
  10   8   5       19.37       10.02     16.73 o 
  11   8   5      124.67       90.32     23.74 o 
  -4   9   5      219.80      242.20     26.76 o 
  -3   9   5       19.08       24.07     16.58 o 
  -2   9   5        5.00       12.68     14.47 o 
  -1   9   5      281.89      295.86     22.91 o 
   0   9   5       80.20       71.17     14.76 o 
   1   9   5       21.63       19.12     11.54 o 
   2   9   5       26.71       18.41      7.69 o 
   3   9   5       22.46       25.82      7.22 o 
   4   9   5     2247.47     2315.39     34.81 o 
   5   9   5       40.12       63.35     10.48 o 
   6   9   5       44.84       53.63     17.33 o 
   7   9   5      480.95      520.47     33.88 o 
   8   9   5        6.89        2.42     15.72 o 
   9   9   5       26.22       26.28     18.43 o 
  10   9   5       20.91       21.86     19.90 o 
  11   9   5       20.27       23.65     20.43 o 
  -3  10   5       79.26       81.37     20.82 o 
  -2  10   5       43.78       25.56     17.18 o 
  -1  10   5       58.56       71.47     17.51 o 
   0  10   5      244.63      234.63     22.52 o 
   1  10   5       65.65       49.39     14.73 o 
   2  10   5        0.04        1.85      8.19 o 
   3  10   5      615.17      618.72     20.54 o 
   4  10   5       49.19       58.84      9.00 o 
   5  10   5      540.48      562.77     36.88 o 
   6  10   5      124.40      140.13     22.28 o 
   7  10   5      503.02      458.12     34.57 o 
   8  10   5      150.95      167.99     25.71 o 
   9  10   5       66.28      109.68     23.80 o 
  10  10   5        6.42       24.34     19.57 o 
  -1  11   5      142.53      160.35     22.37 o 
   0  11   5        0.51      -18.46     13.15 o 
   1  11   5       21.78        0.57     13.99 o 
   2  11   5        1.94      -16.61     12.83 o 
   3  11   5        1.57       -5.81      8.98 o 
   4  11   5      609.58      662.98     33.44 o 
   5  11   5        3.57       -1.55     13.03 o 
   8  11   5      117.69      112.27     23.68 o 
   9  11   5        0.09       -9.10     18.08 o 
  10  11   5        3.46      -18.67     20.43 o 
   0  12   5       81.41       59.21     19.42 o 
   1  12   5       29.79       36.30     17.03 o 
   2  12   5        1.73        0.63     14.32 o 
   3  12   5      128.00      130.05     14.86 o 
   4  12   5       14.67        0.30     15.45 o 
   3  13   5       26.08      -24.65     16.44 o 
   4  13   5      274.50      282.38     27.83 o 
  -4  -9   6       52.28       63.50     24.25 o 
  -3  -9   6       50.93       79.22     26.22 o 
  -2  -9   6      113.15      106.10     24.79 o 
  -1  -9   6        2.74       37.55     22.34 o 
   0  -9   6       22.99       19.41     12.70 o 
   1  -9   6        0.65        1.21     12.47 o 
  -6  -8   6       67.03       47.81     23.38 o 
  -5  -8   6       21.61       53.96     22.40 o 
  -4  -8   6      332.55      312.03     30.99 o 
  -3  -8   6        8.16       -2.27     17.87 o 
  -2  -8   6       22.30       31.98     20.04 o 
  -1  -8   6      346.76      347.91     19.33 o 
   0  -8   6       19.36        2.34     11.52 o 
   1  -8   6        4.80        1.28     11.06 o 
   2  -8   6        9.35       -1.99     16.09 o 
   3  -8   6        0.01       -6.53     12.42 o 
   4  -8   6       69.76       35.64     19.15 o 
  -7  -7   6        2.21      -18.94     20.25 o 
  -6  -7   6        1.83        6.62     18.73 o 
  -5  -7   6      419.50      363.75     30.87 o 
  -4  -7   6       12.88       23.89     18.67 o 
  -3  -7   6        6.08       -9.04     16.02 o 
  -2  -7   6      482.75      476.83     32.51 o 
  -1  -7   6      164.86      187.10     16.52 o 
   0  -7   6       48.93       34.33     15.70 o 
   1  -7   6       15.01       -2.01      9.96 o 
   2  -7   6       72.65       48.69     26.41 o 
   3  -7   6      132.48      139.63     15.42 o 
   4  -7   6        0.44       -1.64     14.97 o 
   5  -7   6        5.52       -3.52     16.67 o 
  -7  -6   6       44.77       71.50     21.74 o 
  -6  -6   6      136.20      119.10     23.56 o 
  -5  -6   6       37.59       27.47     18.67 o 
  -4  -6   6      308.80      347.43     27.86 o 
  -3  -6   6       95.77      100.94     19.21 o 
  -2  -6   6      601.93      629.72     34.93 o 
  -1  -6   6      429.14      408.17     18.06 o 
   0  -6   6        3.86       -0.18      9.75 o 
   1  -6   6       84.29       84.53     11.86 o 
   2  -6   6        1.73        7.79     10.50 o 
   3  -6   6       79.36       78.69     11.94 o 
   4  -6   6       88.60       99.09     17.78 o 
   5  -6   6       23.02       17.27     15.51 o 
   6  -6   6       90.76       63.15     20.16 o 
  -8  -5   6        2.89       -9.69     19.66 o 
  -7  -5   6        2.52        1.79     16.88 o 
  -6  -5   6       23.27        7.10     17.18 o 
  -5  -5   6      266.59      212.82     23.21 o 
  -4  -5   6        2.80        4.68     15.18 o 
  -3  -5   6       87.28       68.10     16.08 o 
  -2  -5   6      401.48      399.89     16.10 o 
  -1  -5   6      233.57      255.96     13.55 o 
   0  -5   6       17.48       22.89     14.51 o 
   1  -5   6        2.14        0.26      8.07 o 
   2  -5   6      357.16      367.39     17.40 o 
   3  -5   6      309.64      312.45     16.61 o 
   4  -5   6        1.17       13.06     13.03 o 
   5  -5   6       17.28        0.60     13.75 o 
   6  -5   6       61.10       69.29     18.79 o 
   7  -5   6      115.62       92.35     20.04 o 
  -8  -4   6        1.04       -2.18     18.37 o 
  -7  -4   6       59.50       79.70     19.92 o 
  -6  -4   6       17.29       25.65     16.05 o 
  -5  -4   6       40.32       36.90     14.97 o 
  -4  -4   6      575.01      628.38     30.96 o 
  -3  -4   6       94.30       59.63     14.91 o 
  -2  -4   6     1599.11     1598.39     30.58 o 
  -1  -4   6      615.14      625.27     32.23 o 
   0  -4   6        6.00        3.74      6.50 o 
   1  -4   6      292.06      299.22     13.96 o 
   2  -4   6       59.63       50.43      8.59 o 
   3  -4   6      335.62      325.84     15.71 o 
   4  -4   6      169.01      186.99     18.85 o 
   5  -4   6        0.35       -8.62     12.47 o 
   6  -4   6      359.73      352.53     24.88 o 
   7  -4   6       10.24       -3.64     14.85 o 
   8  -4   6       14.07       -4.80     16.29 o 
  -8  -3   6        1.21       -6.32     17.81 o 
  -7  -3   6        1.55       11.48     17.63 o 
  -6  -3   6      115.97      123.90     20.19 o 
  -5  -3   6      524.18      532.22     29.56 o 
  -4  -3   6      142.49      147.02     17.00 o 
  -3  -3   6       19.55       19.75      6.61 o 
  -2  -3   6     2009.68     1968.01     34.42 o 
  -1  -3   6     1651.43     1652.01     29.92 o 
   0  -3   6      207.64      211.15     10.92 o 
   1  -3   6       10.09       10.90      6.15 o 
   2  -3   6      608.20      621.17     18.02 o 
   3  -3   6      227.11      229.12     18.79 o 
   4  -3   6        0.49       10.14     10.23 o 
   5  -3   6      513.57      582.15     28.22 o 
   6  -3   6       33.35       20.49     13.42 o 
   7  -3   6      258.19      259.32     22.61 o 
   8  -3   6        9.12       24.04     15.39 o 
   9  -3   6       26.51       30.54     17.12 o 
  -8  -2   6       15.34        6.06     19.98 o 
  -7  -2   6      316.83      277.16     27.14 o 
  -6  -2   6        5.88       21.30     16.32 o 
  -5  -2   6       52.56       82.65     16.02 o 
  -4  -2   6      550.83      536.36     27.56 o 
  -3  -2   6      586.73      576.14     16.17 o 
  -2  -2   6     5336.54     5433.15     71.09 o 
  -1  -2   6       47.56       40.98      6.31 o 
   0  -2   6       96.12      106.96      7.77 o 
   1  -2   6     3038.32     2942.34     43.43 o 
   2  -2   6      294.35      298.21     12.24 o 
   3  -2   6      712.61      720.44     31.59 o 
   4  -2   6       76.16       70.63     11.42 o 
   5  -2   6       13.29       10.05     10.71 o 
   6  -2   6      892.59      934.68     33.50 o 
   7  -2   6        1.43        0.06     11.96 o 
   8  -2   6        3.09       14.05     14.08 o 
   9  -2   6       57.32       73.85     18.46 o 
  -8  -1   6        9.94       21.03     20.73 o 
  -7  -1   6       25.35       48.50     20.43 o 
  -6  -1   6      293.91      285.12     25.32 o 
  -5  -1   6      145.81      165.16     19.57 o 
  -4  -1   6       38.46       33.26     12.68 o 
  -3  -1   6      532.51      540.60     15.46 o 
  -2  -1   6      340.59      326.67     14.66 o 
  -1  -1   6     5055.23     5032.94     65.27 o 
   0  -1   6     4260.07     4335.58     57.28 o 
   1  -1   6     2051.56     2089.54     32.32 o 
   2  -1   6      617.22      650.84     13.82 o 
   3  -1   6       29.92       30.11      5.84 o 
   4  -1   6      117.05      104.87      8.15 o 
   5  -1   6      599.90      568.72     17.07 o 
   6  -1   6        3.44        4.68     10.32 o 
   7  -1   6      194.08      222.57     18.08 o 
   8  -1   6       64.48       92.76     15.27 o 
  -8   0   6        0.05      -24.70     16.46 o 
  -7   0   6      266.96      331.89     30.10 o 
  -6   0   6       90.28       95.48     19.81 o 
  -5   0   6       44.96       66.87     15.54 o 
  -4   0   6      186.63      207.15     15.26 o 
  -3   0   6       73.44       70.31     11.27 o 
  -2   0   6     5204.60     5293.84     68.83 o 
  -1   0   6        0.66        7.78      4.34 o 
   0   0   6      238.20      271.41      9.72 o 
   1   0   6     2120.35     1927.53     28.98 o 
   2   0   6     3438.30     3525.33     41.14 o 
   3   0   6      165.43      192.36      7.36 o 
   4   0   6      801.34      809.23     19.22 o 
   5   0   6      157.38      152.44      9.38 o 
   6   0   6     1588.99     1525.36     30.29 o 
   7   0   6       52.12       40.44      8.13 o 
   8   0   6       27.38       33.07     14.02 o 
  -8   1   6       67.28       44.56     21.57 o 
  -7   1   6       73.27       95.12     21.21 o 
  -6   1   6      520.16      508.18     31.65 o 
  -5   1   6      126.65      150.93     19.39 o 
  -4   1   6      199.20      208.05     11.04 o 
  -3   1   6      512.27      502.25     15.12 o 
  -2   1   6      472.26      443.31     19.92 o 
  -1   1   6     3345.71     3289.51     45.18 o 
   0   1   6     2975.69     3041.75     41.77 o 
   1   1   6     7535.13     7379.93     88.12 o 
   2   1   6      359.34      307.61      8.03 o 
   3   1   6      389.31      425.33     13.55 o 
   4   1   6      142.95      154.52      9.08 o 
   5   1   6      289.94      295.73     12.43 o 
   6   1   6       27.55       32.69      6.73 o 
   7   1   6      569.71      596.53     18.18 o 
   8   1   6      148.31      135.55     11.37 o 
   9   1   6      521.58      467.34     32.36 o 
  10   1   6       38.74       18.34     17.60 o 
  11   1   6        0.18        6.11     19.36 o 
  -8   2   6        3.10       -7.58     19.72 o 
  -6   2   6       96.21      182.67     22.13 o 
  -5   2   6       10.51        4.72      7.88 o 
  -4   2   6      146.63      144.98     10.56 o 
  -3   2   6      123.44      114.53      9.03 o 
  -2   2   6     3510.10     3395.54     47.95 o 
  -1   2   6      325.59      353.88     16.39 o 
   0   2   6      174.33      188.98      8.15 o 
   1   2   6     5290.55     5418.39     87.34 o 
   2   2   6     3869.57     3750.56     54.07 o 
   3   2   6      291.19      264.18     10.94 o 
   4   2   6     1703.78     1758.26     31.00 o 
   5   2   6       34.06       26.81      5.99 o 
   6   2   6     2845.99     2899.82     45.87 o 
   7   2   6      215.97      229.61     19.21 o 
   8   2   6      289.57      287.99     23.95 o 
   9   2   6      143.02      166.05     21.89 o 
  10   2   6      260.05      246.85     26.67 o 
  11   2   6        6.68       -2.71     18.02 o 
  -7   3   6      142.10      132.82     25.59 o 
  -6   3   6      148.17      181.32     24.10 o 
  -5   3   6        3.12        1.46     10.74 o 
  -4   3   6      687.46      641.21     19.35 o 
  -3   3   6     1106.93     1147.50     24.70 o 
  -2   3   6       60.39       64.38      7.15 o 
  -1   3   6     1922.22     1832.45     29.82 o 
   0   3   6     2053.79     1921.10     29.42 o 
   1   3   6     8023.34     7715.31    104.62 o 
   2   3   6      129.71      134.97      9.75 o 
   3   3   6      159.11      160.85      9.21 o 
   4   3   6     2443.32     2325.31     37.78 o 
   5   3   6      116.30      130.71     15.14 o 
   6   3   6      128.28      113.01      8.74 o 
   7   3   6      523.01      476.95     34.69 o 
   8   3   6      361.99      330.88     26.55 o 
   9   3   6     1475.01     1432.81     54.41 o 
  10   3   6        0.16       -7.13     14.68 o 
  11   3   6       13.65       17.36     18.58 o 
  -7   4   6       88.89       96.91     22.82 o 
  -6   4   6       99.78       72.09     20.61 o 
  -5   4   6       31.43       45.79     13.02 o 
  -4   4   6       40.53       39.28     11.83 o 
  -3   4   6      369.41      393.73     22.64 o 
  -2   4   6     1418.19     1443.93     37.94 o 
  -1   4   6      116.79      127.39     11.84 o 
   0   4   6     1618.84     1569.39     37.43 o 
   1   4   6     1460.49     1362.44     33.53 o 
   2   4   6     5989.94     5560.55     76.95 o 
   3   4   6     1674.33     1715.52     33.11 o 
   4   4   6     1267.60     1271.59     31.83 o 
   5   4   6      332.20      369.97     13.03 o 
   6   4   6     1660.86     1723.00     31.46 o 
   7   4   6       48.82       40.45     13.63 o 
   8   4   6      682.95      633.01     34.63 o 
   9   4   6        4.03       38.33     15.24 o 
  10   4   6      271.19      232.06     26.01 o 
  11   4   6       68.45       51.54     20.31 o 
  -6   5   6       21.26       -1.17     11.78 o 
  -5   5   6        6.34      -14.68     13.42 o 
  -4   5   6      373.67      398.32     27.74 o 
  -3   5   6      147.83      195.85     18.31 o 
  -2   5   6        7.84       -4.62      8.89 o 
  -1   5   6       16.56        7.01      8.44 o 
   0   5   6      722.44      714.52     25.38 o 
   1   5   6     6771.08     6678.29    115.31 o 
   2   5   6        3.72        2.91      6.20 o 
   3   5   6      201.87      195.55     10.48 o 
   4   5   6     1963.49     1821.82     40.03 o 
   5   5   6      111.39      108.94     10.22 o 
   6   5   6        0.69       -1.07      5.24 o 
   7   5   6      121.24      114.24     17.30 o 
   8   5   6       89.93      112.60     19.60 o 
   9   5   6     1536.46     1620.57     60.55 o 
  10   5   6       32.70       22.85     17.60 o 
  11   5   6       72.99       55.51     20.91 o 
  12   5   6       40.39       68.01     23.36 o 
  -6   6   6       73.56       65.35     18.97 o 
  -5   6   6       14.12       29.92     15.39 o 
  -4   6   6        0.78        2.68     13.33 o 
  -3   6   6      366.08      372.85     23.24 o 
  -2   6   6      534.29      568.82     25.98 o 
  -1   6   6       11.56       26.37     10.62 o 
   0   6   6      916.75      935.04     30.42 o 
   1   6   6      382.89      404.58     19.60 o 
   2   6   6     1267.53     1268.10     28.41 o 
   3   6   6     1046.15     1028.06     24.40 o 
   4   6   6     2973.63     2728.26     61.79 o 
   5   6   6      804.03      829.19     20.56 o 
   6   6   6      373.55      411.16     27.92 o 
   7   6   6        0.51       11.66     12.80 o 
   8   6   6      556.08      571.32     35.64 o 
   9   6   6        6.32       18.61     15.36 o 
  10   6   6      243.06      278.11     28.84 o 
  11   6   6       52.21       59.27     22.19 o 
  -5   7   6        2.84        8.17     16.14 o 
  -4   7   6      273.01      276.00     23.44 o 
  -3   7   6        8.07       21.68     13.66 o 
  -2   7   6       38.10       26.04     13.42 o 
  -1   7   6       33.35       40.51     12.17 o 
   0   7   6       61.06       75.82     12.95 o 
   1   7   6     3052.77     3232.44     67.83 o 
   2   7   6      115.55      134.98     11.16 o 
   3   7   6      168.15      186.29      9.21 o 
   4   7   6     1615.40     1623.62     42.06 o 
   5   7   6       92.45      106.00      9.11 o 
   6   7   6        0.51        5.19     12.05 o 
   7   7   6      105.19      102.91     18.67 o 
   8   7   6       12.03        2.65     14.53 o 
   9   7   6      669.89      721.30     41.58 o 
  10   7   6       74.81       67.77     20.88 o 
  11   7   6      143.04      150.15     26.70 o 
  -4   8   6       30.24       16.91     16.73 o 
  -3   8   6      254.05      253.48     23.30 o 
  -2   8   6        2.38        0.72     13.57 o 
  -1   8   6       46.26       45.01     13.36 o 
   0   8   6      940.81      873.06     32.51 o 
   1   8   6        0.56       -6.32      9.60 o 
   2   8   6      574.91      559.81     26.37 o 
   3   8   6      750.25      786.21     17.98 o 
   4   8   6     1746.15     1699.37     34.68 o 
   5   8   6      487.12      452.58     16.92 o 
   6   8   6      219.80      227.82     24.10 o 
   7   8   6      222.57      229.91     24.19 o 
   8   8   6      337.13      361.48     31.02 o 
   9   8   6       78.06      101.03     22.67 o 
  10   8   6      156.14      172.49     27.14 o 
  11   8   6        5.62        5.46     17.90 o 
  -3   9   6        0.04       -4.00     16.58 o 
  -2   9   6       10.25        9.13     14.59 o 
  -1   9   6       31.79       10.98     14.29 o 
   0   9   6       43.97       49.39     14.29 o 
   1   9   6      692.63      702.30     29.68 o 
   2   9   6       68.16       43.10     12.23 o 
   3   9   6      647.04      673.57     18.42 o 
   4   9   6      535.73      591.85     21.43 o 
   5   9   6      391.81      387.31     17.65 o 
   6   9   6       78.33       56.97     18.11 o 
   7   9   6        2.66       33.59     15.93 o 
   8   9   6      114.63      103.35     22.73 o 
   9   9   6      416.37      408.43     35.61 o 
  10   9   6       11.82       19.87     19.69 o 
  11   9   6      111.20      103.56     26.67 o 
  -2  10   6        6.15        7.90     16.70 o 
  -1  10   6      106.61      103.62     18.64 o 
   0  10   6      235.26      178.76     20.28 o 
   1  10   6       58.50       59.98     14.50 o 
   2  10   6       23.04       18.64     11.90 o 
   3  10   6      272.28      300.21     14.41 o 
   4  10   6      999.47     1020.77     29.53 o 
   5  10   6       68.34       75.55     21.15 o 
   6  10   6      121.19      152.81     23.12 o 
   7  10   6      244.23      259.08     28.58 o 
   8  10   6       94.74       87.72     22.91 o 
   9  10   6       32.69       24.34     20.40 o 
  10  10   6        4.61       10.11     20.94 o 
  -1  11   6       54.56       69.02     18.85 o 
   0  11   6      121.55       93.24     18.55 o 
   1  11   6      104.92       81.49     17.18 o 
   2  11   6        9.88        0.27     12.92 o 
   3  11   6      400.58      425.52     49.05 o 
   4  11   6      117.67      161.01     20.13 o 
   6  11   6      110.15      143.32     25.71 o 
   7  11   6       38.33       35.35     20.43 o 
   8  11   6      103.69       87.84     23.09 o 
   9  11   6      108.15      137.30     27.29 o 
  10  11   6        5.06      -15.51     18.64 o 
   1  12   6       19.89       16.14     15.87 o 
   2  12   6        8.56       -6.98     14.62 o 
   3  12   6        3.50        9.69     14.79 o 
  -4  -8   7      101.31      110.90     26.87 o 
  -3  -8   7       17.61       23.21     20.94 o 
  -2  -8   7       43.90       30.93     22.64 o 
  -1  -8   7        1.71      -13.93     19.54 o 
   0  -8   7        9.23      -10.23     11.52 o 
   1  -8   7       36.04       26.51     34.21 o 
   2  -8   7       26.75       37.80     13.56 o 
  -6  -7   7        1.73       29.17     22.13 o 
  -5  -7   7      256.22      222.19     29.83 o 
  -4  -7   7      216.23      260.10     29.20 o 
  -3  -7   7       48.93       41.94     21.00 o 
  -2  -7   7        9.09        2.12     17.63 o 
  -1  -7   7      172.98      188.72     15.97 o 
   0  -7   7       76.68       92.08     13.68 o 
   1  -7   7       15.95       -3.63     10.59 o 
   2  -7   7       54.78       63.95     13.18 o 
   3  -7   7       48.49       37.52     18.58 o 
   4  -7   7       97.55      115.76     21.33 o 
  -6  -6   7       30.14       25.06     20.25 o 
  -5  -6   7      507.70      544.12     37.70 o 
  -4  -6   7      137.44      125.75     23.24 o 
  -3  -6   7      246.97      297.65     28.07 o 
  -2  -6   7      635.72      621.91     36.51 o 
  -1  -6   7      103.81      111.87     12.77 o 
   0  -6   7       35.38       23.14     11.92 o 
   1  -6   7       23.30       38.59     11.25 o 
   2  -6   7        9.20        9.37     10.15 o 
   3  -6   7      399.90      471.27     31.53 o 
   4  -6   7       13.97      -22.51     15.00 o 
   5  -6   7        0.76        8.68     16.32 o 
   6  -6   7       78.71       82.62     21.77 o 
  -7  -5   7        0.95        2.92     18.19 o 
  -6  -5   7       70.97       57.24     21.00 o 
  -5  -5   7      146.25      136.58     23.44 o 
  -4  -5   7      525.95      510.74     33.59 o 
  -3  -5   7      534.52      522.55     32.87 o 
  -2  -5   7      195.49      239.01     22.67 o 
  -1  -5   7      428.94      416.86     17.70 o 
   0  -5   7       72.24       52.89     13.11 o 
   1  -5   7      162.80      132.47     12.29 o 
   2  -5   7      119.29      124.96     25.13 o 
   3  -5   7       51.21       53.36     11.49 o 
   4  -5   7      249.63      246.82     22.49 o 
   5  -5   7      115.70      123.07     19.51 o 
   6  -5   7      100.91      127.19     20.85 o 
   7  -5   7       20.01       -9.43     16.55 o 
  -7  -4   7       31.54        6.89     17.87 o 
  -6  -4   7        0.97        5.76     16.46 o 
  -5  -4   7      539.67      513.10     31.02 o 
  -4  -4   7       52.59       51.27     16.91 o 
  -3  -4   7        5.22       -1.43     13.93 o 
  -2  -4   7     1337.92     1323.81     41.82 o 
  -1  -4   7     1151.33     1184.59     30.05 o 
   0  -4   7       33.61       38.71      8.31 o 
   1  -4   7      318.96      323.15     15.71 o 
   2  -4   7        7.10       18.47      8.54 o 
   3  -4   7      471.96      506.35     20.07 o 
   4  -4   7        2.20       -5.76     11.16 o 
   5  -4   7        0.91       27.71     14.47 o 
   6  -4   7      158.97      203.49     22.76 o 
   7  -4   7       94.36       48.98     17.39 o 
   8  -4   7        1.41        2.83     17.63 o 
  -8  -3   7        4.06        9.84     19.95 o 
  -7  -3   7       30.17       29.26     20.25 o 
  -6  -3   7      130.19      124.71     21.74 o 
  -5  -3   7      160.84      169.51     21.54 o 
  -4  -3   7      668.18      651.47     31.53 o 
  -3  -3   7      595.98      576.78     29.56 o 
  -2  -3   7      392.50      396.56     19.16 o 
  -1  -3   7      428.30      447.48     15.82 o 
   0  -3   7       22.50       17.17      7.62 o 
   1  -3   7      676.51      723.94     20.97 o 
   2  -3   7        4.09        8.50      6.84 o 
   3  -3   7      281.12      230.21     17.90 o 
   4  -3   7      736.34      731.77     30.04 o 
   5  -3   7      464.31      464.93     25.86 o 
   6  -3   7      451.20      463.64     27.68 o 
   7  -3   7       44.96       38.75     16.64 o 
   8  -3   7        1.23      -13.06     15.06 o 
  -8  -2   7        5.49       -4.47     21.15 o 
  -7  -2   7        0.16      -11.27     18.25 o 
  -6  -2   7        0.95        0.00     16.46 o 
  -5  -2   7      880.78      865.21     37.31 o 
  -4  -2   7        4.32        8.02     13.00 o 
  -3  -2   7       15.16       15.26      7.10 o 
  -2  -2   7     2337.45     2220.91     36.99 o 
  -1  -2   7     1510.26     1542.16     28.76 o 
   0  -2   7      111.77      103.07      8.71 o 
   1  -2   7      272.34      235.71     11.56 o 
   2  -2   7      123.49      124.11      9.43 o 
   3  -2   7     1886.08     1882.82     47.28 o 
   4  -2   7       38.26       31.20     11.45 o 
   5  -2   7        6.01        5.97     10.50 o 
   6  -2   7      567.09      592.05     28.25 o 
   7  -2   7      545.41      543.40     30.25 o 
   8  -2   7       87.73      101.95     18.49 o 
   9  -2   7       27.20       13.03     16.52 o 
  -8  -1   7        0.08        8.02     20.97 o 
  -7  -1   7      167.59      174.34     25.95 o 
  -6  -1   7       76.97       81.85     20.43 o 
  -5  -1   7       79.70       67.98     17.15 o 
  -4  -1   7      299.99      306.99     22.85 o 
  -3  -1   7     1117.63     1063.98     32.04 o 
  -2  -1   7     2479.00     2551.34     61.12 o 
  -1  -1   7      571.65      539.19     15.24 o 
   0  -1   7      285.71      305.29     27.53 o 
   1  -1   7     2247.61     2148.75     34.37 o 
   2  -1   7      144.81      146.03     24.38 o 
   3  -1   7       53.78       65.57      8.37 o 
   4  -1   7      868.78      870.40     29.71 o 
   5  -1   7      819.98      892.03     31.62 o 
   7  -1   7        0.52       -9.01     10.68 o 
   8  -1   7       12.00       -8.47     13.42 o 
   9  -1   7      169.15      174.43     19.75 o 
  -8   0   7       40.42       21.21     22.88 o 
  -7   0   7       17.15       23.24     18.34 o 
  -6   0   7       24.74       50.02     18.79 o 
  -5   0   7      458.22      503.40     30.72 o 
  -4   0   7       49.70       54.90      8.66 o 
  -3   0   7      210.59      224.68     11.76 o 
  -2   0   7     1924.70     1853.81     31.59 o 
  -1   0   7     2175.73     2148.80     34.07 o 
   0   0   7     1163.11     1125.76     21.65 o 
   1   0   7      837.41      883.09     18.13 o 
   2   0   7     1070.59     1092.01     24.70 o 
   3   0   7      337.73      298.70     13.27 o 
   4   0   7        0.31        2.56      5.93 o 
   5   0   7      634.56      664.05     19.23 o 
   6   0   7      361.74      434.13     17.01 o 
   7   0   7     1295.22     1234.31     28.88 o 
   8   0   7      414.55      449.27     25.41 o 
  -7   1   7      140.02      141.41     25.95 o 
  -6   1   7       88.02       88.17     20.85 o 
  -5   1   7       56.30       18.52     14.11 o 
  -4   1   7      217.53      233.63     12.60 o 
  -3   1   7      710.45      691.30     18.68 o 
  -2   1   7     3352.50     3387.22     65.01 o 
  -1   1   7       11.95       17.15     14.88 o 
   0   1   7        4.22       10.20      5.50 o 
   1   1   7     4135.66     3932.52     51.60 o 
   2   1   7      202.26      223.85     11.71 o 
   3   1   7       66.93       76.61      8.30 o 
   4   1   7      314.73      318.08     13.34 o 
   5   1   7      161.33      171.31     10.51 o 
   6   1   7     2067.59     2085.49     38.13 o 
   7   1   7       11.57       12.44      7.75 o 
   8   1   7       88.35       68.62     10.31 o 
   9   1   7      256.35      237.85     25.03 o 
  -7   2   7        0.13       15.33     18.43 o 
  -6   2   7       70.56       68.60     19.00 o 
  -5   2   7      203.65      215.71     22.19 o 
  -4   2   7       21.69       27.12      8.54 o 
  -3   2   7      624.49      632.60     18.47 o 
  -2   2   7      648.48      594.58     23.34 o 
  -1   2   7     2612.25     2456.77     37.48 o 
   0   2   7     2026.52     1997.80     31.02 o 
   1   2   7     1505.82     1504.51     67.93 o 
   2   2   7      905.64      975.79     23.24 o 
   3   2   7      635.47      638.76     18.28 o 
   4   2   7      240.40      253.21     24.34 o 
   5   2   7      278.08      244.69     12.10 o 
   6   2   7      205.62      220.31     12.39 o 
   7   2   7      926.99      910.72     43.53 o 
   8   2   7      419.41      416.78     30.78 o 
   9   2   7      496.58      444.52     30.87 o 
  10   2   7       29.87       47.93     18.05 o 
  11   2   7       33.64       55.87     21.45 o 
  -7   3   7      259.11      287.69     30.25 o 
  -6   3   7       11.37       15.69     16.97 o 
  -5   3   7       37.41       28.48     10.33 o 
  -4   3   7       17.19       16.73      8.51 o 
  -3   3   7      368.22      380.75     15.47 o 
  -2   3   7     3116.54     3165.30     47.54 o 
  -1   3   7        5.03        3.79      9.89 o 
   0   3   7      285.46      291.83     10.67 o 
   1   3   7     3148.23     2999.11     41.15 o 
   2   3   7      497.93      511.05     17.32 o 
   3   3   7      224.43      210.63     11.20 o 
   4   3   7      102.04      103.66      8.53 o 
   5   3   7        3.14       -1.79      5.66 o 
   6   3   7     2914.52     2995.29     90.72 o 
   7   3   7       16.54       15.27      7.07 o 
   8   3   7       45.25       53.81     14.88 o 
   9   3   7      485.59      540.15     35.26 o 
  10   3   7      131.27      136.61     23.15 o 
  11   3   7       11.15        4.74     18.14 o 
  -6   4   7      247.68      255.21     28.58 o 
  -5   4   7        1.71       -5.10      9.73 o 
  -4   4   7       44.31       39.39     14.63 o 
  -3   4   7      680.42      731.00     21.38 o 
  -2   4   7        9.24       15.60      7.30 o 
  -1   4   7      768.06      846.45     28.22 o 
   0   4   7     2427.15     2533.90     54.50 o 
   1   4   7     3178.29     3008.07     60.61 o 
   2   4   7     1199.51     1165.22     28.52 o 
   3   4   7      413.07      371.02     16.79 o 
   4   4   7      435.42      429.83     15.36 o 
   5   4   7      858.11      859.24     21.75 o 
   6   4   7       14.26       16.40      6.70 o 
   7   4   7      813.22      823.96     22.11 o 
   8   4   7      334.57      376.13     29.20 o 
   9   4   7     1113.50     1083.17     48.77 o 
  10   4   7       38.92       34.78     18.34 o 
  11   4   7        0.89        6.77     16.70 o 
  -6   5   7        0.62        0.63     18.52 o 
  -5   5   7       32.00       41.52     11.97 o 
  -4   5   7       12.89       -4.22     12.26 o 
  -3   5   7       57.72       52.05     13.09 o 
  -2   5   7      798.78      777.28     29.38 o 
  -1   5   7      236.10      248.05     16.94 o 
   0   5   7      588.96      584.92     23.62 o 
   1   5   7     2104.86     2098.41     48.14 o 
   2   5   7      532.99      581.12     30.72 o 
   3   5   7      779.06      734.70     23.21 o 
   4   5   7       22.26       21.58      8.83 o 
   5   5   7       53.08       46.46     10.63 o 
   6   5   7     1734.96     1710.63     33.08 o 
   7   5   7       95.56      127.48     19.75 o 
   8   5   7      638.34      625.58     36.96 o 
   9   5   7      463.68      519.27     35.82 o 
  10   5   7      233.22      198.12     25.53 o 
  11   5   7       67.72       89.93     23.71 o 
  -5   6   7        2.21        4.35     19.45 o 
  -4   6   7       66.45       93.18     17.42 o 
  -3   6   7      333.59      324.68     23.09 o 
  -2   6   7       39.86       43.64     13.12 o 
  -1   6   7      201.24      210.82     17.30 o 
   0   6   7      429.56      427.88     21.77 o 
   1   6   7     2060.13     2068.14     49.39 o 
   2   6   7       55.00       54.25     12.63 o 
   3   6   7      251.23      253.50     25.47 o 
   4   6   7     1595.98     1504.36     31.16 o 
   5   6   7      486.02      518.79     21.68 o 
   6   6   7       45.95       41.09      7.46 o 
   7   6   7      195.23      261.26     25.23 o 
   8   6   7      182.71      138.82     20.79 o 
   9   6   7     1413.11     1428.09     59.00 o 
  10   6   7        7.82      -11.27     15.39 o 
  11   6   7       34.28       16.05     19.48 o 
  -5   7   7        5.58        2.74     18.40 o 
  -4   7   7       24.67      -11.69     14.79 o 
  -3   7   7       15.27       23.12     16.05 o 
  -2   7   7      419.03      443.21     26.67 o 
  -1   7   7      108.88      119.58     15.84 o 
   0   7   7      545.61      540.72     25.71 o 
   1   7   7      905.43      908.26     31.83 o 
   2   7   7      670.57      634.69     50.92 o 
   3   7   7      496.44      495.01     18.69 o 
   4   7   7       14.11       17.12      7.85 o 
   5   7   7        6.65       13.15      7.09 o 
   6   7   7      583.28      605.70     19.34 o 
   7   7   7       18.83       -3.04     12.71 o 
   8   7   7      829.43      874.16     44.95 o 
   9   7   7      110.84      118.57     22.16 o 
  10   7   7       70.83       74.48     21.77 o 
  11   7   7      179.91      187.74     29.17 o 
  -4   8   7       56.80       65.86     19.63 o 
  -3   8   7       85.67       70.33     18.25 o 
  -2   8   7       54.01       30.57     15.00 o 
  -1   8   7        1.16       12.71     13.81 o 
   0   8   7      445.74      438.02     25.06 o 
   1   8   7     1788.52     1760.91     48.47 o 
   2   8   7        6.09       12.95     10.77 o 
   3   8   7       66.32       78.74     10.58 o 
   4   8   7      924.72      938.38     44.61 o 
   5   8   7       51.49       45.33      9.01 o 
   6   8   7       18.74        1.82     14.59 o 
   7   8   7        9.32        2.95     13.39 o 
   8   8   7       63.06       81.25     20.67 o 
   9   8   7     1069.05     1155.17     54.94 o 
  10   8   7        4.77       27.50     19.75 o 
  11   8   7       83.05       75.94     25.35 o 
  -3   9   7       43.35       23.62     17.99 o 
  -2   9   7      103.97      124.86     20.37 o 
  -1   9   7       41.29       38.60     15.39 o 
   0   9   7      566.04      565.51     29.47 o 
   1   9   7       38.66       62.25     14.41 o 
   2   9   7      181.71      146.16     17.69 o 
   3   9   7      782.87      822.77     83.86 o 
   4   9   7      314.15      317.20     22.77 o 
   5   9   7      214.11      190.92     13.58 o 
   6   9   7       68.58       80.65     20.31 o 
   7   9   7       28.04       36.81     17.84 o 
   8   9   7      551.58      601.39     40.57 o 
   9   9   7       10.33      -10.02     16.85 o 
  10   9   7       27.48       32.60     21.45 o 
  11   9   7      140.13      140.49     29.23 o 
  -2  10   7       18.16        6.74     16.29 o 
  -1  10   7       10.99      -13.15     14.23 o 
   0  10   7       11.59       14.20     14.02 o 
   1  10   7      760.50      750.47     36.27 o 
   2  10   7      111.39      100.55     16.76 o 
   3  10   7      120.68      104.70     16.17 o 
   4  10   7      382.31      378.23     20.69 o 
   5  10   7        0.43      -17.30     15.03 o 
   6  10   7        2.80        2.36     16.35 o 
   7  10   7        1.12       -8.35     17.30 o 
   8  10   7       12.02      -13.48     18.94 o 
   9  10   7      451.09      528.73     41.58 o 
  10  10   7       51.93       71.65     25.62 o 
  -1  11   7        0.05       -7.81     16.49 o 
   0  11   7      356.51      337.71     27.02 o 
   1  11   7        0.08       11.22     14.94 o 
   2  11   7       18.61       30.93     15.66 o 
   3  11   7      231.44      263.08     22.97 o 
   4  11   7      271.65      344.27     47.22 o 
   5  11   7       35.37       34.87     22.13 o 
   6  11   7       35.69        8.50     18.97 o 
   7  11   7       32.81       44.09     21.63 o 
   8  11   7      263.38      318.08     34.12 o 
   9  11   7        8.12        5.46     19.18 o 
   1  12   7      207.89      168.65     24.22 o 
   2  12   7       55.87       53.81     18.61 o 
   3  12   7      196.59      169.36     23.83 o 
   8  12   7       20.79       40.60     24.82 o 
  -2  -8   8        0.00       21.89     21.86 o 
  -1  -8   8       16.45        0.57     19.98 o 
   0  -8   8       41.39       30.42     14.79 o 
  -4  -7   8       80.40       95.24     26.10 o 
  -3  -7   8        5.28      -25.68     19.60 o 
  -2  -7   8       68.97       58.85     23.62 o 
  -1  -7   8       31.27       30.72     21.03 o 
   0  -7   8       18.94       27.53     25.59 o 
   1  -7   8       87.37      115.25     20.67 o 
   2  -7   8       33.53       38.21     18.76 o 
   3  -7   8       28.15       16.73     16.94 o 
  -5  -6   8      323.62      334.16     30.99 o 
  -4  -6   8      105.48      152.15     25.56 o 
  -3  -6   8        5.71        3.37     17.45 o 
  -2  -6   8        0.21       15.00     18.79 o 
  -1  -6   8       28.19       32.49     11.24 o 
   0  -6   8      168.97      196.76     15.48 o 
   1  -6   8        0.05      -15.72     13.96 o 
   2  -6   8        0.14       28.99     15.69 o 
   3  -6   8      211.02      178.04     22.04 o 
   4  -6   8      165.47      155.40     22.73 o 
   5  -6   8        4.41        3.76     17.42 o 
  -6  -5   8      143.13      144.16     24.73 o 
  -5  -5   8       81.19      147.68     24.49 o 
  -4  -5   8      120.94      103.98     22.34 o 
  -3  -5   8       89.65      114.03     21.54 o 
  -2  -5   8      452.93      475.75     30.96 o 
  -1  -5   8       82.01       77.37     11.98 o 
   0  -5   8        1.79       11.85      9.92 o 
   1  -5   8       61.92       81.31     15.57 o 
   2  -5   8      230.79      268.39     23.30 o 
   3  -5   8      394.28      440.56     28.72 o 
   4  -5   8       58.33       65.95     17.78 o 
   5  -5   8       46.06       18.97     16.88 o 
   6  -5   8      122.40      136.46     22.34 o 
  -6  -4   8        9.54       35.38     19.87 o 
  -5  -4   8      245.81      254.46     25.71 o 
  -4  -4   8      389.00      441.21     29.95 o 
  -3  -4   8      207.19      201.43     23.00 o 
  -2  -4   8       17.36       16.76      8.86 o 
  -1  -4   8      409.07      423.36     17.83 o 
   0  -4   8       80.77       99.03     11.08 o 
   1  -4   8        3.47       21.63     12.08 o 
   2  -4   8      162.01      158.92     17.36 o 
   3  -4   8      155.38      210.52     19.92 o 
   4  -4   8      380.98      396.74     27.26 o 
   5  -4   8      166.15      127.33     19.60 o 
   6  -4   8       51.38       61.92     18.17 o 
   7  -4   8       91.63      101.18     20.64 o 
  -7  -3   8        3.98       -8.11     20.04 o 
  -6  -3   8       87.86       49.66     18.94 o 
  -5  -3   8      245.28      247.03     24.91 o 
  -4  -3   8      110.43      123.31     18.28 o 
  -3  -3   8       66.49       68.87     15.90 o 
  -2  -3   8      852.40      903.05     23.87 o 
  -1  -3   8       14.38       18.54      8.08 o 
   0  -3   8      114.73      103.12     10.17 o 
   1  -3   8       12.17       -0.78     10.56 o 
   2  -3   8       21.34       26.58     11.63 o 
   3  -3   8      816.19      813.31     32.27 o 
   4  -3   8        1.17        8.47     11.93 o 
   5  -3   8        2.75        7.01     14.44 o 
   6  -3   8      296.83      309.55     24.25 o 
   7  -3   8       49.56       60.55     17.63 o 
   8  -3   8        1.09       23.53     17.84 o 
  -7  -2   8       11.32       29.11     21.21 o 
  -6  -2   8      101.03      115.31     21.71 o 
  -5  -2   8      269.19      273.94     25.44 o 
  -4  -2   8      473.11      484.55     29.59 o 
  -3  -2   8      345.94      315.85     23.98 o 
  -2  -2   8      145.44      170.61     39.30 o 
  -1  -2   8      521.05      588.12     33.81 o 
   0  -2   8       39.32       40.11      7.95 o 
   1  -2   8       38.08       37.58     11.04 o 
   2  -2   8      218.26      271.82     18.79 o 
   3  -2   8      338.27      354.65     21.54 o 
   4  -2   8      436.39      420.06     23.74 o 
   5  -2   8      183.89      233.25     20.49 o 
   6  -2   8      167.67      142.31     17.99 o 
   7  -2   8       77.71       90.23     17.54 o 
   8  -2   8        6.54      -12.32     14.62 o 
   9  -2   8       31.42       50.05     18.88 o 
  -7  -1   8       36.23       -1.61     18.61 o 
  -6  -1   8        4.32       -6.65     15.45 o 
  -5  -1   8      473.57      512.35     32.51 o 
  -4  -1   8        0.23       -2.51     12.32 o 
  -3  -1   8        0.24        3.58      7.41 o 
  -2  -1   8     2216.19     2253.86     38.16 o 
  -1  -1   8      184.57      189.37     10.93 o 
   0  -1   8       26.55       35.36     11.45 o 
   1  -1   8       14.04       16.20      9.16 o 
   2  -1   8      109.87       90.94     13.21 o 
   3  -1   8     1606.21     1622.66     43.76 o 
   4  -1   8        0.32       -5.79      9.81 o 
   5  -1   8       18.17        7.40     11.66 o 
   6  -1   8      670.34      732.90     31.74 o 
   7  -1   8      103.65      123.61     17.96 o 
   8  -1   8        1.01        5.67     14.68 o 
   9  -1   8        0.47       35.20     17.33 o 
  -7   0   8        3.64       -3.76     19.06 o 
  -6   0   8      324.57      369.39     30.42 o 
  -5   0   8        2.38       -3.28     14.05 o 
  -4   0   8      152.94      154.24     18.55 o 
  -3   0   8      552.74      534.65     17.57 o 
  -2   0   8      403.39      377.87     24.19 o 
  -1   0   8      505.98      515.15     35.08 o 
   0   0   8        4.21        8.14      5.69 o 
   1   0   8      712.20      677.81     24.61 o 
   2   0   8      450.11      453.02     20.91 o 
   3   0   8       26.79        4.83     20.21 o 
   4   0   8      656.85      683.67     24.49 o 
   5   0   8     1248.02     1258.30     28.54 o 
   6   0   8      826.27      858.20     31.74 o 
   7   0   8      204.83      232.42     19.18 o 
   8   0   8        2.51      -17.09     11.39 o 
   9   0   8      119.46      141.98     20.34 o 
  -7   1   8       47.23       73.11     23.71 o 
  -6   1   8       23.13       22.19     19.27 o 
  -5   1   8      178.37      167.84     20.94 o 
  -4   1   8        0.14        2.06     12.15 o 
  -3   1   8      183.29      189.34     24.58 o 
  -2   1   8     1178.01     1156.52     24.92 o 
  -1   1   8      366.25      396.59     13.87 o 
   0   1   8      473.80      441.09     19.95 o 
   1   1   8       28.85       57.00      9.96 o 
   2   1   8       28.46       15.27      8.77 o 
   3   1   8     1746.06     1794.59     35.36 o 
   4   1   8      104.30       93.42     19.02 o 
   5   1   8      432.16      460.00     38.70 o 
   6   1   8      755.72      824.16     23.40 o 
   7   1   8      438.50      424.98     17.78 o 
   8   1   8      221.96      241.90     15.10 o 
  -7   2   8       11.00        2.33     21.36 o 
  -6   2   8       89.77       70.60     22.22 o 
  -5   2   8        5.30      -21.92     14.62 o 
  -4   2   8       14.71       24.16      9.38 o 
  -3   2   8      209.23      207.97     12.18 o 
  -2   2   8      630.55      640.65     27.31 o 
  -1   2   8      517.88      519.00     15.79 o 
   0   2   8        8.56       13.93      8.59 o 
   1   2   8      926.05      872.40     27.62 o 
   2   2   8      297.70      306.62     15.35 o 
   3   2   8       52.35       54.42     14.15 o 
   4   2   8      307.65      350.08     17.05 o 
   5   2   8      744.42      763.13     21.87 o 
   6   2   8     2182.67     2193.33     40.55 o 
   7   2   8        2.05        1.73      7.43 o 
   8   2   8       19.42       12.47      8.87 o 
   9   2   8      286.37      272.98     26.76 o 
  10   2   8        0.33        9.52     16.88 o 
  -6   3   8        0.11        5.97     17.60 o 
  -5   3   8      352.84      358.56     29.35 o 
  -4   3   8       64.10       65.95     12.75 o 
  -3   3   8       90.80      121.74     17.30 o 
  -2   3   8     1083.08     1016.79     23.49 o 
  -1   3   8      284.01      280.67     12.53 o 
   0   3   8      376.63      340.42     18.40 o 
   1   3   8       18.36        4.56      8.08 o 
   2   3   8      153.51      170.65     11.76 o 
   3   3   8      337.77      311.28     26.28 o 
   4   3   8      170.62      191.64     11.71 o 
   5   3   8     1228.69     1135.54     26.57 o 
   6   3   8      823.79      842.58     23.06 o 
   7   3   8      377.21      379.52     30.89 o 
   8   3   8      481.85      521.79     20.01 o 
   9   3   8      137.81      118.71     21.15 o 
  10   3   8       19.53        3.22     16.14 o 
  11   3   8       31.38        9.60     18.34 o 
  -6   4   8      140.81      164.20     24.85 o 
  -5   4   8       20.96       24.74     11.62 o 
  -4   4   8        6.19        2.76      9.92 o 
  -3   4   8      425.24      440.03     18.39 o 
  -2   4   8     1960.88     2054.05     39.91 o 
  -1   4   8      109.18      110.65      9.19 o 
   0   4   8       21.56       20.19      9.13 o 
   1   4   8     2328.84     2322.06     52.35 o 
   2   4   8       58.37       56.12      8.98 o 
   3   4   8      183.36      167.58     12.11 o 
   4   4   8      227.77      226.42     12.83 o 
   5   4   8      312.82      316.21     15.05 o 
   6   4   8     2332.78     2316.79     42.13 o 
   7   4   8       78.04       73.23      9.62 o 
   8   4   8      110.72      104.25     20.34 o 
   9   4   8      290.71      267.32     26.96 o 
  10   4   8        9.52        3.55     16.94 o 
  11   4   8        0.21      -12.14     17.66 o 
  -5   5   8       40.59       49.84     12.88 o 
  -4   5   8       65.99       88.06     12.82 o 
  -3   5   8      894.00      923.90     25.73 o 
  -2   5   8       81.84       75.11     10.27 o 
  -1   5   8      591.50      589.87     26.90 o 
   0   5   8     1574.06     1578.55     42.89 o 
   1   5   8      190.53      190.45     15.78 o 
   2   5   8      354.01      331.11     16.56 o 
   3   5   8       34.32       39.90      8.93 o 
   4   5   8        0.23       -0.66     10.68 o 
   5   5   8     1198.13     1141.12     51.32 o 
   6   5   8      150.40      142.72     12.30 o 
   7   5   8      290.55      271.59     14.71 o 
   8   5   8      982.70     1119.20     50.44 o 
   9   5   8      249.99      214.28     26.22 o 
  10   5   8       17.48       16.85     16.70 o 
  11   5   8       43.93       57.72     22.01 o 
  -5   6   8        5.62        6.46     12.35 o 
  -4   6   8       10.62       -0.77     11.54 o 
  -3   6   8       74.81       89.96     17.69 o 
  -2   6   8      940.04      958.52     36.54 o 
  -1   6   8       52.07       42.39     12.59 o 
   0   6   8      842.51      815.94     31.32 o 
   1   6   8     1091.85     1045.97     34.30 o 
   2   6   8      113.99       96.88     12.44 o 
   3   6   8       57.78       63.71     16.99 o 
   4   6   8       18.46       17.57      7.91 o 
   5   6   8       46.98       38.69     11.53 o 
   6   6   8     2458.71     2393.27     82.04 o 
   7   6   8      109.53      118.42     19.98 o 
   8   6   8      180.86      233.43     26.10 o 
   9   6   8      210.45      219.32     27.05 o 
  10   6   8       80.25       75.82     21.65 o 
  11   6   8       11.56        9.13     19.27 o 
  -4   7   8        0.05        4.56     16.91 o 
  -3   7   8      351.53      356.17     26.01 o 
  -2   7   8       13.80       25.65     14.29 o 
  -1   7   8       32.23       44.09     13.78 o 
   0   7   8      707.44      757.51     30.63 o 
   1   7   8      426.44      441.24     23.24 o 
   2   7   8       38.20       29.47     11.01 o 
   3   7   8      326.63      336.22     16.85 o 
   4   7   8       29.33       34.95      8.91 o 
   5   7   8      710.42      678.52     21.78 o 
   6   7   8       61.23       46.21     11.68 o 
   7   7   8       43.87       40.92     17.63 o 
   8   7   8      496.83      529.53     37.91 o 
   9   7   8      593.14      684.97     44.35 o 
  10   7   8        0.17       -1.04     16.97 o 
  11   7   8       12.56       -2.95     17.78 o 
  -3   8   8        1.07       -4.35     17.33 o 
  -2   8   8      408.41      436.02     28.90 o 
  -1   8   8      110.02      116.69     17.57 o 
   0   8   8      246.09      261.20     21.00 o 
   1   8   8      574.51      595.24     28.04 o 
   2   8   8        2.06       -1.67     10.32 o 
   3   8   8       35.00       32.77     11.83 o 
   4   8   8        0.75        2.07      8.70 o 
   5   8   8       10.73       13.14      8.87 o 
   6   8   8     1468.10     1504.23     33.89 o 
   7   8   8       77.83       73.79     20.07 o 
   8   8   8      451.11      447.33     36.99 o 
   9   8   8      189.85      207.84     28.40 o 
  10   8   8       83.89       80.30     25.68 o 
  11   8   8       20.41       27.77     22.88 o 
  -2   9   8        7.73        0.89     15.75 o 
  -1   9   8        0.02        1.64     13.78 o 
   0   9   8      357.08      375.05     26.37 o 
   1   9   8      433.79      456.48     27.95 o 
   2   9   8        7.79       -1.61     12.38 o 
   3   9   8       14.61       16.77     10.28 o 
   4   9   8      212.57      227.19     15.92 o 
   5   9   8      878.47      922.07     30.48 o 
   6   9   8       46.05       42.59     19.09 o 
   7   9   8        0.05        8.02     16.64 o 
   8   9   8      337.67      336.10     33.53 o 
   9   9   8      526.64      584.83     43.13 o 
  10   9   8        0.38       17.27     21.42 o 
  -1  10   8       64.54       69.44     19.81 o 
   0  10   8      206.27      175.39     21.60 o 
   1  10   8      187.62      186.16     21.18 o 
   2  10   8       92.63      123.90     18.85 o 
   3  10   8      124.03      131.03     18.52 o 
   4  10   8       12.33       14.88     10.90 o 
   5  10   8       68.07       50.02     11.62 o 
   6  10   8      204.89      179.15     28.93 o 
   7  10   8       46.17       50.50     22.43 o 
   8  10   8      685.40      672.50     44.15 o 
   9  10   8       15.11       27.23     21.21 o 
  10  10   8       34.09       22.25     23.44 o 
   0  11   8      109.05      126.29     23.33 o 
   1  11   8      159.15      139.12     21.36 o 
   2  11   8        2.39       -3.10     15.45 o 
   3  11   8       19.49       14.02     14.41 o 
   4  11   8      301.31      343.43     21.04 o 
   5  11   8       84.68       94.40     28.13 o 
   6  11   8        9.04       21.83     21.63 o 
   7  11   8       78.76       70.81     25.77 o 
   8  11   8       23.97       25.74     21.98 o 
   9  11   8      274.29      289.81     36.00 o 
   2  12   8       22.41       -1.76     16.38 o 
   3  12   8      130.13      152.39     22.73 o 
   4  12   8       10.83       -2.15     15.54 o 
   6  12   8       12.23       26.67     24.85 o 
   7  12   8        1.77       15.78     24.49 o 
   8  12   8      224.06      222.90     34.84 o 
  -2  -7   9        0.11       12.26     22.79 o 
   0  -7   9       92.03      167.30     23.92 o 
   1  -7   9        1.15      -19.12     17.42 o 
  -4  -6   9       52.83       69.95     24.01 o 
  -3  -6   9       16.93        7.76     21.27 o 
  -2  -6   9        0.24      -10.89     19.03 o 
   0  -6   9       46.28       75.82     18.67 o 
   1  -6   9       91.36      109.59     20.04 o 
   2  -6   9       90.86       82.47     20.70 o 
   3  -6   9       26.74       29.92     18.88 o 
   4  -6   9       43.85       87.31     21.21 o 
  -5  -5   9      169.15      182.40     26.07 o 
  -4  -5   9        0.32       13.54     20.01 o 
  -3  -5   9        0.36        5.97     18.64 o 
  -2  -5   9       10.98       20.58     17.27 o 
  -1  -5   9       19.58       24.85     14.82 o 
   0  -5   9      337.70      301.35     22.85 o 
   1  -5   9        5.20       25.29     15.39 o 
   2  -5   9        6.21      -11.99     14.53 o 
   3  -5   9      251.28      251.39     23.92 o 
   4  -5   9       28.07       29.26     17.63 o 
   5  -5   9        1.94      -13.30     17.72 o 
  -5  -4   9       95.10       95.45     22.19 o 
  -4  -4   9       70.34       82.98     21.24 o 
  -3  -4   9        4.44       17.66     17.57 o 
  -2  -4   9       30.51       33.47     17.30 o 
  -1  -4   9      224.12      207.51     19.66 o 
   0  -4   9        4.72      -18.08     12.05 o 
   1  -4   9      193.37      272.12     22.28 o 
   2  -4   9      365.84      385.05     26.85 o 
   3  -4   9      205.72      175.57     20.04 o 
   4  -4   9       66.81       99.51     19.60 o 
   5  -4   9       13.13       -2.48     15.03 o 
   6  -4   9       60.51       96.25     21.83 o 
  -6  -3   9       18.27       23.24     18.73 o 
  -5  -3   9      214.34      205.87     25.17 o 
  -4  -3   9       19.09       73.79     19.48 o 
  -3  -3   9       42.93       15.06     15.12 o 
  -2  -3   9        0.42       13.87     14.02 o 
  -1  -3   9        3.17       12.23     12.14 o 
   0  -3   9      293.63      303.77     21.06 o 
   1  -3   9       50.80       39.13     13.21 o 
   2  -3   9      157.59      142.88     18.14 o 
   3  -3   9      370.69      394.20     25.09 o 
   4  -3   9      368.35      398.95     27.17 o 
   5  -3   9      112.22      126.32     20.04 o 
   6  -3   9        1.14        7.96     15.15 o 
   7  -3   9       18.37       11.45     17.84 o 
  -6  -2   9      137.47      130.38     23.18 o 
  -5  -2   9      132.31      120.30     22.61 o 
  -4  -2   9       35.41       21.60     15.03 o 
  -3  -2   9        3.85        7.46     14.05 o 
  -2  -2   9      138.15      111.20     11.43 o 
  -1  -2   9      179.78      135.60     15.84 o 
   0  -2   9        1.64       -8.47      9.90 o 
   1  -2   9      115.50      106.01     15.27 o 
   2  -2   9      486.12      466.83     24.67 o 
   3  -2   9      677.58      657.46     29.50 o 
   4  -2   9        6.02       -8.05     10.95 o 
   5  -2   9        2.09        9.66     14.26 o 
   6  -2   9      256.54      309.05     25.03 o 
   7  -2   9        1.58      -12.29     14.59 o 
   8  -2   9        1.18       14.41     18.11 o 
  -6  -1   9       15.91       12.05     18.58 o 
  -5  -1   9      385.24      378.87     29.38 o 
  -4  -1   9      226.04      226.24     21.80 o 
  -3  -1   9      241.79      202.29     20.82 o 
  -2  -1   9        7.64       20.57     10.78 o 
  -1  -1   9       33.33       26.46     11.51 o 
   0  -1   9      662.50      672.44     26.93 o 
   1  -1   9      140.22      110.36     14.94 o 
   2  -1   9      365.71      350.39     21.45 o 
   3  -1   9      434.32      434.71     23.80 o 
   4  -1   9      435.41      465.22     25.29 o 
   5  -1   9      346.92      290.88     21.45 o 
   6  -1   9       70.55       63.15     15.72 o 
   7  -1   9       15.34       15.99     14.26 o 
   8  -1   9       17.24       38.54     16.20 o 
   9  -1   9        0.88       38.63     18.85 o 
  -6   0   9      327.02      308.99     30.63 o 
  -5   0   9      606.80      557.45     33.74 o 
  -4   0   9       24.65       19.78     14.38 o 
  -3   0   9        5.14        8.13      8.44 o 
  -2   0   9      680.62      692.17     57.27 o 
  -1   0   9       27.84       19.39     10.20 o 
   0   0   9        3.68       -2.12      8.80 o 
   1   0   9       31.23       39.55     10.86 o 
   2   0   9      426.68      434.38     22.16 o 
   3   0   9     2410.73     2305.96     55.66 o 
   4   0   9       50.77       61.39     13.24 o 
   5   0   9        2.21        0.00     10.50 o 
   6   0   9      535.14      578.39     28.13 o 
   7   0   9        2.89       14.97     13.39 o 
   8   0   9        3.92       28.13     15.33 o 
   9   0   9       10.84       -7.37     14.26 o 
  -6   1   9      117.73      133.60     23.95 o 
  -5   1   9      277.90      285.54     28.31 o 
  -4   1   9      412.25      431.49     28.46 o 
  -3   1   9     1478.43     1530.74     32.26 o 
  -2   1   9      297.30      320.34     25.76 o 
  -1   1   9       51.58       65.71     12.14 o 
   0   1   9      156.20      161.40     14.47 o 
   1   1   9       39.67       40.83     11.36 o 
   2   1   9     1438.38     1324.44     37.34 o 
   3   1   9      302.04      334.72     16.33 o 
   4   1   9      505.48      516.51     19.50 o 
   5   1   9     1051.81     1055.51     27.41 o 
   6   1   9      458.79      454.71     18.85 o 
   7   1   9       32.39       49.22     13.63 o 
   8   1   9        7.51        4.03     13.60 o 
   9   1   9        4.83       -9.60     14.08 o 
  -6   2   9       42.58       80.62     23.12 o 
  -5   2   9      437.77      465.28     33.79 o 
  -4   2   9       76.30       98.04     18.94 o 
  -3   2   9      176.61      164.85     12.84 o 
  -2   2   9     1324.64     1275.91     38.15 o 
  -1   2   9      134.56      159.97     15.96 o 
   0   2   9      297.07      287.60     18.43 o 
   1   2   9      294.69      284.53     18.05 o 
   2   2   9      161.40      145.29     14.05 o 
   3   2   9     2954.28     2985.22     51.84 o 
   4   2   9      290.61      272.46     14.89 o 
   5   2   9      395.04      395.18     17.89 o 
   6   2   9      572.01      593.58     21.37 o 
   7   2   9      202.90      228.22     14.66 o 
   8   2   9       40.35       55.70     10.95 o 
   9   2   9        4.41       15.18     16.44 o 
  -5   3   9      103.76      118.92     22.88 o 
  -4   3   9      108.92      115.48     17.57 o 
  -3   3   9      942.36      930.62     25.08 o 
  -2   3   9      295.95      307.73     20.67 o 
  -1   3   9      242.75      223.05     16.97 o 
   0   3   9      401.33      398.44     21.57 o 
   1   3   9       59.84       52.83     11.60 o 
   2   3   9     1242.86     1187.21     34.96 o 
   3   3   9      402.64      359.52     23.73 o 
   4   3   9      249.40      210.38     14.97 o 
   5   3   9     2063.07     2034.73     39.92 o 
   6   3   9     1109.19     1079.09     42.16 o 
   7   3   9        5.55        2.14      8.41 o 
   8   3   9       87.54      102.80     11.99 o 
   9   3   9       83.82      122.95     22.67 o 
  10   3   9       53.14       53.39     20.76 o 
  11   3   9        0.14        8.92     18.05 o 
  -5   4   9      188.32      222.87     27.17 o 
  -4   4   9       12.29       -3.51     10.38 o 
  -3   4   9       48.87       56.76     10.82 o 
  -2   4   9      933.31      959.29     33.94 o 
  -1   4   9       81.23      102.25     14.17 o 
   0   4   9      271.88      243.99     17.60 o 
   1   4   9      123.93      110.36     13.51 o 
   2   4   9      511.95      536.96     24.85 o 
   3   4   9     4584.84     4540.00     71.07 o 
   4   4   9      457.96      397.67     17.09 o 
   5   4   9      811.84      888.59     42.97 o 
   6   4   9      425.54      396.16     17.22 o 
   7   4   9      312.41      289.72     15.81 o 
   8   4   9      187.16      184.94     22.46 o 
   9   4   9       46.47       44.47     18.97 o 
  10   4   9        8.38       10.95     18.52 o 
  11   4   9       92.19       72.03     23.41 o 
  -5   5   9        0.77       18.40     19.57 o 
  -4   5   9       12.64       10.80     11.73 o 
  -3   5   9      713.01      739.86     23.81 o 
  -2   5   9      319.49      313.13     22.01 o 
  -1   5   9        1.42        1.79     10.77 o 
   0   5   9       38.65       32.90     11.45 o 
   1   5   9       54.70       71.83     12.29 o 
   2   5   9     1325.33     1329.25     38.18 o 
   3   5   9       86.15       76.38     10.89 o 
   4   5   9       20.19       13.18      8.76 o 
   5   5   9     3144.86     3100.19     53.44 o 
   6   5   9     2363.66     2225.33     42.57 o 
   7   5   9       75.22       69.26     10.64 o 
   8   5   9      141.56      114.48     22.04 o 
   9   5   9      203.92      188.39     26.76 o 
  10   5   9       80.81      103.95     23.71 o 
  11   5   9        1.16       19.36     19.06 o 
  -4   6   9       24.75       30.57     12.53 o 
  -3   6   9       65.94      109.32     18.34 o 
  -2   6   9      383.50      440.65     28.16 o 
  -1   6   9      259.74      219.86     19.57 o 
   0   6   9      702.73      753.66     30.66 o 
   1   6   9       29.90       41.07     12.53 o 
   2   6   9       79.25       71.35     12.68 o 
   3   6   9      821.74      760.01     24.38 o 
   4   6   9      952.72      958.56     27.34 o 
   5   6   9     2286.80     2316.61     64.23 o 
   6   6   9      164.30      169.23     13.03 o 
   7   6   9      312.49      282.42     16.11 o 
   8   6   9      543.40      581.76     38.12 o 
   9   6   9      171.71      172.70     25.83 o 
  10   6   9        6.24       -2.15     19.27 o 
  11   6   9       70.74       89.87     25.95 o 
  -3   7   9      125.67      145.65     21.92 o 
  -2   7   9      241.50      268.51     24.16 o 
  -1   7   9        4.18        4.18     13.84 o 
   0   7   9       10.42        1.91     11.36 o 
   1   7   9      608.05      634.56     29.65 o 
   2   7   9       38.24       37.20     12.17 o 
   3   7   9       38.08       37.06     21.95 o 
   4   7   9       15.76       13.49      9.93 o 
   5   7   9      577.02      563.09     21.22 o 
   6   7   9     1332.04     1269.10     31.13 o 
   7   7   9      624.23      648.55     39.79 o 
   8   7   9      494.47      487.59     36.87 o 
   9   7   9      187.14      187.29     28.34 o 
  10   7   9       17.26       23.53     21.30 o 
  11   7   9        5.42       -5.43     20.79 o 
  -3   8   9       85.16       85.58     22.07 o 
  -2   8   9       66.29       49.31     17.30 o 
  -1   8   9      135.96      125.96     19.00 o 
   0   8   9      313.21      322.65     23.62 o 
   1   8   9       19.19        8.35     13.06 o 
   2   8   9       23.73       24.04     13.30 o 
   3   8   9      134.99      125.56     13.63 o 
   4   8   9        4.80       12.31      9.24 o 
   5   8   9      684.34      654.49     23.39 o 
   6   8   9       23.76       25.52      9.57 o 
   7   8   9       46.17       28.96     19.84 o 
   8   8   9      383.74      407.30     36.24 o 
   9   8   9      185.98      219.41     29.74 o 
  10   8   9        5.95       -4.53     19.78 o 
  11   8   9       96.50      125.37     28.75 o 
  -2   9   9      112.25       80.06     21.00 o 
  -1   9   9        2.87       18.94     16.79 o 
   0   9   9       10.79       18.31     15.75 o 
   1   9   9      469.46      451.98     27.89 o 
   2   9   9        0.67        3.46     12.92 o 
   3   9   9       27.80       10.59     12.47 o 
   4   9   9       35.34       41.81     16.41 o 
   5   9   9      177.69      168.44     15.36 o 
   6   9   9      910.58      920.67     28.57 o 
   7   9   9      110.72       83.19     24.01 o 
   8   9   9      157.01      156.15     28.49 o 
   9   9   9       88.02      124.23     27.77 o 
  10   9   9        9.90       12.17     20.37 o 
  -1  10   9       36.10       39.31     17.84 o 
   0  10   9      187.46      227.44     24.97 o 
   1  10   9       26.28       37.02     15.96 o 
   2  10   9       78.65       86.83     18.55 o 
   3  10   9        0.66      -10.17     12.56 o 
   4  10   9        2.93       -3.34     11.48 o 
   5  10   9      354.55      395.29     23.86 o 
   6  10   9        7.46       17.21     20.34 o 
   7  10   9       22.42       12.29     21.95 o 
   8  10   9      404.01      368.73     37.05 o 
   9  10   9      241.08      210.88     31.92 o 
  10  10   9        1.43       -1.28     23.33 o 
   1  11   9      177.97      176.34     22.88 o 
   2  11   9        3.67        8.26     16.70 o 
   3  11   9       48.14       79.01     19.30 o 
   4  11   9       86.60       91.93     18.61 o 
   5  11   9        0.86        3.08     12.58 o 
   6  11   9      230.75      210.52     34.60 o 
   7  11   9      124.62      120.62     29.74 o 
   8  11   9      225.30      180.40     32.33 o 
   9  11   9      115.36      138.04     29.80 o 
   3  12   9        2.43       -7.04     15.93 o 
   4  12   9       59.88       42.92     19.12 o 
   5  12   9      106.11       91.42     33.14 o 
   6  12   9       18.45       34.42     28.22 o 
   7  12   9        2.81        2.39     24.97 o 
   0  -6  10       71.30       67.71     20.49 o 
   1  -6  10        7.70        1.13     16.46 o 
   0  -5  10      160.34      153.61     21.48 o 
   1  -5  10      112.32      123.70     20.85 o 
   2  -5  10       47.01       53.51     18.22 o 
   3  -5  10        0.33        3.49     16.94 o 
   4  -5  10       11.47       15.09     17.21 o 
  -1  -4  10      179.94      233.25     22.61 o 
   0  -4  10      325.51      308.87     24.55 o 
   1  -4  10        7.78        8.86     14.23 o 
   2  -4  10       11.53      -11.10     15.21 o 
   3  -4  10      278.16      320.29     26.64 o 
   4  -4  10        2.33       -7.61     15.00 o 
   5  -4  10        0.89       -8.71     16.88 o 
  -1  -3  10       87.60       83.01     16.23 o 
   0  -3  10      166.23      183.47     19.00 o 
   1  -3  10      306.69      321.63     23.24 o 
   2  -3  10      602.89      602.19     30.39 o 
   3  -3  10       92.39      108.87     18.17 o 
   4  -3  10       68.43       64.76     17.63 o 
   5  -3  10        6.60       12.38     15.72 o 
   6  -3  10        1.14       -8.23     16.02 o 
   7  -3  10       33.52       16.14     20.22 o 
  -5  -2  10      245.05      298.61     28.58 o 
  -1  -2  10       82.47      105.62     16.70 o 
   0  -2  10      551.13      593.87     29.08 o 
   1  -2  10       21.63       19.03     13.27 o 
   2  -2  10        4.70        8.11     13.21 o 
   3  -2  10      668.59      710.98     33.23 o 
   4  -2  10      129.29      152.75     19.98 o 
   5  -2  10      103.87      150.72     21.27 o 
   6  -2  10        2.03       -8.68     14.59 o 
   7  -2  10        6.93      -22.33     14.88 o 
  -5  -1  10        5.62       -5.31     17.87 o 
  -2  -1  10       56.28       70.90     13.75 o 
  -1  -1  10      129.70      151.94     17.18 o 
   0  -1  10      475.58      419.98     23.44 o 
   1  -1  10      359.33      358.77     23.53 o 
   2  -1  10     1123.67     1027.27     36.54 o 
   3  -1  10      450.95      428.24     25.32 o 
   4  -1  10        0.56       -0.63     13.15 o 
   5  -1  10        0.12       12.20     14.29 o 
   6  -1  10      100.39      104.96     18.25 o 
   7  -1  10       23.57       24.04     16.91 o 
   8  -1  10        7.70       12.74     17.99 o 
  -5   0  10      212.23      188.00     25.71 o 
  -2   0  10        3.52       -4.30     10.98 o 
  -1   0  10       47.87       52.68     13.36 o 
   0   0  10      640.63      575.14     26.64 o 
   1   0  10      121.79      145.38     16.55 o 
   2   0  10       47.78       42.42     12.47 o 
   3   0  10     1242.24     1164.78     38.78 o 
   4   0  10      583.01      556.05     28.07 o 
   5   0  10      342.93      360.26     24.07 o 
   6   0  10       26.36        3.94     13.09 o 
   7   0  10        2.54       11.36     14.26 o 
   8   0  10      133.29       83.16     18.52 o 
   9   0  10        1.78       14.35     16.91 o 
  -5   1  10       12.67      -10.44     17.84 o 
  -3   1  10       93.69      108.81     15.30 o 
  -2   1  10      120.59      102.52     15.84 o 
  -1   1  10      327.59      359.31     21.51 o 
   0   1  10       83.69       82.00     13.51 o 
   1   1  10      133.10      137.39     15.00 o 
   2   1  10     2425.40     2237.65     54.44 o 
   3   1  10     1136.80     1146.43     37.17 o 
   4   1  10       10.76        1.60      8.83 o 
   5   1  10        0.54       11.10     12.47 o 
   6   1  10      468.98      578.75     30.01 o 
   7   1  10       11.76       17.21     14.56 o 
   8   1  10       18.52       43.55     16.76 o 
   9   1  10        5.90       15.78     15.45 o 
  -3   2  10       60.31       58.67     14.41 o 
  -2   2  10       27.41        0.21     11.51 o 
  -1   2  10      210.92      217.09     18.46 o 
   0   2  10      295.48      277.22     19.00 o 
   1   2  10      211.57      216.46     17.75 o 
   2   2  10      367.59      356.77     22.34 o 
   3   2  10      471.72      414.90     22.52 o 
   4   2  10     1095.61     1087.17     29.33 o 
   5   2  10     1363.64     1269.77     31.89 o 
   6   2  10      185.69      170.53     14.34 o 
   7   2  10        1.04        8.64      9.26 o 
   8   2  10       81.05       81.91     16.91 o 
   9   2  10        8.68       -6.71     14.02 o 
  -3   3  10       12.09        7.07     13.51 o 
  -2   3  10      294.98      291.78     21.09 o 
  -1   3  10       27.04       37.02     12.89 o 
   0   3  10       20.05       -3.13     11.19 o 
   1   3  10      192.90      140.70     15.18 o 
   2   3  10      595.66      510.06     24.28 o 
   3   3  10     1270.53     1241.38     31.87 o 
   4   3  10      241.87      234.50     15.03 o 
   5   3  10       46.78       30.41     14.24 o 
   6   3  10      813.87      810.51     25.77 o 
   7   3  10        3.86       -5.23      9.14 o 
   8   3  10      151.61      176.19     15.03 o 
   9   3  10        4.77        8.53     16.35 o 
  10   3  10       45.72       60.10     21.24 o 
  -4   4  10       38.26       39.82     17.54 o 
  -3   4  10      152.72      197.73     20.31 o 
  -2   4  10        3.43       -8.62     12.65 o 
  -1   4  10      230.46      202.17     18.31 o 
   0   4  10       90.91      115.40     15.33 o 
   1   4  10        1.25       -1.52     10.56 o 
   2   4  10      319.79      329.98     20.94 o 
   3   4  10      150.07      144.30     12.87 o 
   4   4  10      344.86      322.96     17.25 o 
   5   4  10      731.91      682.79     23.29 o 
   6   4  10      410.79      424.45     22.77 o 
   7   4  10       14.27      -11.91      9.72 o 
   8   4  10       31.69       41.20     11.01 o 
   9   4  10        1.43       24.61     18.37 o 
  10   4  10      105.57       92.02     23.24 o 
  -4   5  10       24.68       13.18     15.75 o 
  -3   5  10        0.53       12.98     15.57 o 
  -2   5  10      431.13      430.98     26.46 o 
  -1   5  10       59.11       84.08     15.48 o 
   0   5  10        4.70        2.06     12.26 o 
   1   5  10      110.23      106.96     14.76 o 
   2   5  10      228.06      245.57     19.51 o 
   3   5  10      664.68      721.18     24.82 o 
   4   5  10       31.13       38.44     10.02 o 
   5   5  10       37.07       38.85     10.03 o 
   6   5  10      852.79      854.80     26.47 o 
   7   5  10       12.27       13.15      9.29 o 
   8   5  10       99.06       98.90     13.84 o 
   9   5  10        0.94       18.43     19.18 o 
  10   5  10       54.16       70.54     22.22 o 
  -3   6  10      215.66      249.81     24.94 o 
  -2   6  10       22.78       -6.35     15.39 o 
  -1   6  10       26.92       20.91     14.20 o 
   0   6  10        0.57        6.77     11.63 o 
   1   6  10       27.53       22.88     12.17 o 
   2   6  10     1026.03     1053.82     36.90 o 
   3   6  10       10.28       12.20     11.78 o 
   4   6  10      230.30      213.73     26.49 o 
   5   6  10     1108.98     1043.75     29.57 o 
   6   6  10      275.40      287.73     16.70 o 
   7   6  10       81.96       75.58     11.10 o 
   8   6  10        2.32        8.29     16.46 o 
   9   6  10       46.05       39.52     20.25 o 
  10   6  10      106.58      126.17     25.95 o 
  -3   7  10       33.74       55.24     19.33 o 
  -2   7  10      201.49      231.31     24.64 o 
  -1   7  10        1.60       -7.25     13.30 o 
   0   7  10       49.11       35.47     15.21 o 
   1   7  10      203.36      184.07     19.06 o 
   2   7  10       14.65        3.34     11.30 o 
   3   7  10      449.85      430.83     24.37 o 
   4   7  10      228.68      192.65     15.29 o 
   5   7  10      421.00      435.34     20.56 o 
   6   7  10      552.43      507.65     21.25 o 
   7   7  10      235.77      217.65     19.85 o 
   8   7  10      312.10      262.99     30.33 o 
   9   7  10       11.55       -1.37     19.30 o 
  10   7  10       12.97       -3.34     20.19 o 
  -2   8  10       36.81       55.60     19.75 o 
  -1   8  10        2.28        0.48     14.71 o 
   0   8  10        0.84       11.93     15.24 o 
   1   8  10       12.33        2.80     13.27 o 
   2   8  10      359.41      395.31     26.46 o 
   3   8  10       13.19       29.29     12.95 o 
   4   8  10       49.87       50.22     12.61 o 
   5   8  10      499.77      512.06     23.01 o 
   6   8  10      519.76      499.61     35.91 o 
   7   8  10       22.71       33.05     19.98 o 
   8   8  10        3.86        4.98     18.40 o 
   9   8  10      233.83      235.25     32.48 o 
  10   8  10        6.56        4.95     20.34 o 
  -1   9  10        0.22        1.10     14.91 o 
   0   9  10       93.78      127.81     20.04 o 
   1   9  10       53.34       48.98     16.55 o 
   2   9  10       10.75       17.66     13.93 o 
   3   9  10      143.02      166.77     19.06 o 
   4   9  10      233.74      267.89     27.96 o 
   5   9  10      511.25      516.10     24.13 o 
   6   9  10       86.57       98.70     14.03 o 
   7   9  10        9.32        2.00     20.46 o 
   8   9  10      198.18      164.20     29.62 o 
   9   9  10       13.96       11.75     22.34 o 
  10   9  10        0.07      -25.47     20.43 o 
   0  10  10       20.52        5.04     17.90 o 
   1  10  10       59.64       25.77     16.82 o 
   2  10  10      145.89      111.97     19.84 o 
   3  10  10       33.15       41.25     16.52 o 
   4  10  10       36.13       86.86     18.17 o 
   5  10  10      101.00      125.87     16.61 o 
   6  10  10      294.38      367.75     39.04 o 
   7  10  10       70.78       68.93     27.11 o 
   8  10  10       30.21       40.21     24.88 o 
   9  10  10       90.43       65.50     27.44 o 
   2  11  10       20.22       29.14     17.30 o 
   3  11  10        3.32        0.39     16.64 o 
   4  11  10       47.02       86.74     18.37 o 
   5  11  10      502.29      509.92     27.09 o 
   6  11  10        2.34      -30.78     24.64 o 
   7  11  10        0.95      -24.94     19.48 o 
   8  11  10      139.77      160.44     32.54 o 
   0  -4  11      227.98      228.09     24.01 o 
   1  -4  11       86.32       94.55     20.22 o 
   2  -4  11       73.16       63.32     19.75 o 
   3  -4  11        3.57        5.79     16.26 o 
   4  -4  11        0.01        1.49     17.72 o 
  -1  -3  11      275.71      291.60     24.70 o 
   0  -3  11      196.13      228.96     23.03 o 
   1  -3  11        0.67       -0.09     14.35 o 
   2  -3  11       43.65       -5.01     15.87 o 
   3  -3  11      107.47       93.84     20.16 o 
   4  -3  11        9.22       25.50     17.42 o 
   5  -3  11        5.05        3.40     17.03 o 
  -1  -2  11       73.34       30.54     15.90 o 
   0  -2  11      197.36      200.05     20.40 o 
   1  -2  11      264.56      275.97     23.62 o 
   2  -2  11      268.81      269.43     23.50 o 
   3  -2  11       14.66        6.20     14.47 o 
   4  -2  11        8.34       -2.57     14.38 o 
   5  -2  11       19.61       30.01     18.14 o 
   6  -2  11        7.19       15.87     17.93 o 
  -1  -1  11      325.40      345.61     23.53 o 
   0  -1  11      371.44      411.92     26.40 o 
   1  -1  11       27.87       19.33     14.32 o 
   2  -1  11        0.50        2.68     12.56 o 
   3  -1  11      332.03      352.36     24.79 o 
   4  -1  11       10.06        1.31     14.14 o 
   5  -1  11       23.94       43.97     16.49 o 
   6  -1  11        1.80       -0.87     16.35 o 
   7  -1  11       61.51       61.59     20.04 o 
  -2   0  11        9.98       13.45     13.30 o 
  -1   0  11      188.27      220.76     19.06 o 
   0   0  11       42.98       43.07     13.57 o 
   1   0  11      251.07      264.45     20.55 o 
   2   0  11      556.69      559.30     28.13 o 
   3   0  11       92.78      107.23     17.78 o 
   4   0  11       11.69        1.64     13.21 o 
   5   0  11       11.62       29.95     15.36 o 
   6   0  11        0.41      -19.54     13.27 o 
   7   0  11       60.54       93.15     20.25 o 
   8   0  11       11.82        5.73     17.48 o 
  -2   1  11       89.34       91.66     16.73 o 
  -1   1  11      282.70      237.67     20.58 o 
   0   1  11      549.95      553.42     27.11 o 
   1   1  11       75.46       74.51     14.23 o 
   2   1  11       37.34       44.09     13.36 o 
   3   1  11      531.17      515.60     26.85 o 
   4   1  11        5.57       10.92     13.18 o 
   5   1  11       71.45       87.96     16.35 o 
   6   1  11        3.94       10.53     14.26 o 
   7   1  11       27.70       11.39     16.26 o 
   8   1  11      143.16      138.97     20.64 o 
   9   1  11       36.92       24.19     17.27 o 
  -3   2  11        1.76       25.59     14.82 o 
  -2   2  11        2.89      -15.39     12.56 o 
  -1   2  11      363.21      387.49     24.01 o 
   0   2  11       32.54       46.68     13.27 o 
   1   2  11      204.93      203.99     18.37 o 
   2   2  11      919.10      862.92     33.62 o 
   3   2  11      352.38      355.13     23.41 o 
   4   2  11        5.80       -4.64      9.39 o 
   5   2  11        4.67       -5.33     13.02 o 
   6   2  11       12.18        6.32     13.21 o 
   7   2  11      181.35      192.66     20.58 o 
   8   2  11        0.80      -10.38     14.85 o 
   9   2  11       11.93        8.08     15.45 o 
  -3   3  11       45.39       23.41     16.52 o 
  -2   3  11       86.12      100.70     17.21 o 
  -1   3  11       73.07      115.43     17.72 o 
   0   3  11      291.37      299.05     20.94 o 
   1   3  11      456.95      446.79     24.58 o 
   2   3  11      393.61      377.89     22.76 o 
   3   3  11      820.62      792.79     32.66 o 
   4   3  11      162.79      147.33     14.14 o 
   5   3  11      256.87      259.46     16.72 o 
   6   3  11       12.84       11.51     10.06 o 
   7   3  11        0.98      -13.92      9.34 o 
   8   3  11      112.02      114.93     15.97 o 
   9   3  11       64.84      111.14     18.64 o 
  -3   4  11        7.66      -12.14     14.59 o 
  -2   4  11       10.76        4.77     14.82 o 
  -1   4  11      202.60      243.72     21.39 o 
   0   4  11        0.62        2.27     12.14 o 
   1   4  11       31.11       27.98     12.56 o 
   2   4  11     1027.77     1042.21     36.63 o 
   3   4  11      787.11      765.71     30.75 o 
   4   4  11      168.74      128.68     16.30 o 
   5   4  11       31.13       32.20     10.30 o 
   6   4  11      213.10      223.32     22.16 o 
   7   4  11       55.26       57.86     12.03 o 
   8   4  11        0.90       -3.31     15.56 o 
   9   4  11        9.28       35.52     21.15 o 
  10   4  11       62.23       70.90     24.28 o 
  -3   5  11       18.19       16.58     17.45 o 
  -2   5  11       94.09       72.66     17.27 o 
  -1   5  11        2.15       10.35     14.29 o 
   0   5  11      200.27      213.39     20.91 o 
   1   5  11      301.48      386.09     25.92 o 
   2   5  11      415.16      398.14     24.64 o 
   3   5  11      201.83      170.61     17.42 o 
   4   5  11      125.85      104.32     14.42 o 
   5   5  11      717.22      707.37     25.47 o 
   6   5  11       49.72       54.26     17.70 o 
   7   5  11       19.49       18.54     10.66 o 
   8   5  11      109.47       81.87     13.56 o 
   9   5  11       31.66       50.38     20.70 o 
  10   5  11       95.51       61.12     22.22 o 
  -2   6  11       54.18       55.87     17.45 o 
  -1   6  11       81.86      116.92     19.87 o 
   0   6  11       22.96       49.54     15.48 o 
   1   6  11       41.10       44.50     15.18 o 
   2   6  11      633.42      643.12     31.17 o 
   3   6  11     1036.26     1095.48     38.33 o 
   4   6  11      229.74      267.46     18.07 o 
   5   6  11       64.74       64.60     12.66 o 
   6   6  11      114.76      145.44     16.87 o 
   7   6  11      115.44      109.30     13.13 o 
   8   6  11       18.06       -2.71     17.93 o 
   9   6  11        0.65       -5.52     18.85 o 
  10   6  11       63.57       60.58     24.73 o 
  -2   7  11       21.45       22.25     17.12 o 
  -1   7  11       28.06       22.58     17.27 o 
   0   7  11       12.42        2.98     14.73 o 
   1   7  11      101.22      111.08     17.42 o 
   2   7  11      575.56      531.47     28.58 o 
   3   7  11       40.79       19.45     13.51 o 
   4   7  11       66.93       24.61     11.86 o 
   5   7  11      798.63      829.92     28.93 o 
   6   7  11      142.28      123.52     14.64 o 
   7   7  11       10.93       18.19     15.09 o 
   8   7  11       63.88       75.46     24.46 o 
   9   7  11       87.53       71.08     25.00 o 
  10   7  11      282.20      323.18     38.03 o 
  -1   8  11       11.71        1.43     16.02 o 
   0   8  11        1.93      -13.30     14.97 o 
   1   8  11       96.84       89.16     17.60 o 
   2   8  11       79.86       50.80     15.69 o 
   3   8  11      377.40      368.22     25.29 o 
   4   8  11      308.52      296.52     33.05 o 
   5   8  11      185.91      206.03     33.62 o 
   6   8  11      206.04      205.79     17.16 o 
   7   8  11        3.12      -11.40     10.19 o 
   8   8  11       23.39       23.68     23.24 o 
   9   8  11       29.99       23.27     23.65 o 
  10   8  11       19.89        5.25     23.21 o 
   0   9  11        1.31       17.84     15.81 o 
   1   9  11        5.85       27.80     16.44 o 
   2   9  11      352.74      322.71     25.29 o 
   3   9  11        0.68       -9.66     13.21 o 
   4   9  11        0.05        8.92     13.72 o 
   5   9  11      563.36      568.19     26.38 o 
   6   9  11       94.42       85.71     20.06 o 
   7   9  11       32.35       28.16     23.00 o 
   8   9  11       28.67       43.22     23.89 o 
   9   9  11        0.02        7.96     23.06 o 
   2  10  11       19.69       36.12     18.49 o 
   3  10  11      119.51      124.20     21.39 o 
   4  10  11      131.89      122.92     19.45 o 
   5  10  11      120.80       97.94     41.12 o 
   6  10  11       64.74       62.65     15.30 o 
   7  10  11        8.71      -23.65     21.36 o 
   8  10  11       72.52       80.56     29.92 o 
   4  11  11       18.85       29.20     18.11 o 
   5  11  11      315.26      328.76     31.98 o 
   6  11  11       58.30       41.46     30.66 o 
   7  11  11       22.31        4.21     28.28 o 
   0  -3  12      186.12      250.70     25.59 o 
   1  -3  12       28.08        7.31     17.93 o 
   2  -3  12       11.06       37.17     18.40 o 
   3  -3  12       18.45        3.22     16.64 o 
   0  -2  12       56.60      110.57     18.79 o 
   1  -2  12        3.74       21.09     16.58 o 
   2  -2  12        5.90       10.89     15.69 o 
   3  -2  12       21.58        8.95     16.46 o 
   4  -2  12       26.79       22.58     17.69 o 
   5  -2  12        2.15       -1.46     17.90 o 
  -1  -1  12       13.72        8.11     15.39 o 
   0  -1  12      244.07      248.11     23.56 o 
   1  -1  12       55.63       44.12     16.61 o 
   2  -1  12      137.71      157.25     20.49 o 
   3  -1  12        3.46      -12.59     14.65 o 
   4  -1  12        2.44       12.65     16.76 o 
   5  -1  12       54.84       56.11     18.61 o 
   6  -1  12       33.96       35.26     18.82 o 
  -1   0  12      310.48      346.78     25.23 o 
   0   0  12      222.88      262.93     22.25 o 
   1   0  12       16.80        0.98     13.45 o 
   2   0  12       24.77       22.49     14.47 o 
   3   0  12       90.03       81.34     17.51 o 
   4   0  12       37.47       59.69     16.76 o 
   5   0  12        7.07      -13.48     13.63 o 
   6   0  12        6.20       -9.40     15.45 o 
   7   0  12      103.83      114.15     21.45 o 
  -2   1  12       93.27      112.87     19.00 o 
  -1   1  12       68.49       95.96     17.06 o 
   0   1  12      278.23      327.09     23.92 o 
   1   1  12      148.59      140.31     18.17 o 
   2   1  12      382.42      329.27     23.56 o 
   3   1  12        8.88       15.33     13.48 o 
   4   1  12        9.65       16.05     14.41 o 
   5   1  12       44.76       63.74     17.99 o 
   6   1  12       42.21       67.71     18.82 o 
   7   1  12       92.63       74.03     19.51 o 
   8   1  12       31.38       27.17     17.54 o 
  -2   2  12        8.77       32.12     14.59 o 
  -1   2  12      404.87      428.77     28.25 o 
   0   2  12      414.84      423.41     27.92 o 
   1   2  12       95.70       77.70     15.99 o 
   2   2  12        1.26        9.19     12.26 o 
   3   2  12      240.74      260.52     22.31 o 
   4   2  12        2.98        5.16     13.81 o 
   5   2  12       30.67       51.78     16.44 o 
   6   2  12        0.11       -9.75     13.45 o 
   7   2  12      189.01      152.33     20.94 o 
   8   2  12      214.17      244.59     25.80 o 
  -2   3  12       51.67       49.87     17.09 o 
  -1   3  12      231.21      279.19     23.89 o 
   0   3  12       62.38       82.53     17.33 o 
   1   3  12      228.34      233.91     21.27 o 
   2   3  12      945.92      865.39     34.75 o 
   3   3  12       66.05       73.59     15.42 o 
   4   3  12        6.28       25.00     14.05 o 
   5   3  12       27.11       17.89     11.75 o 
   6   3  12       64.58       67.93     13.31 o 
   7   3  12      159.37      160.59     23.85 o 
   8   3  12       18.43       24.13     17.24 o 
   9   3  12       29.22       38.48     18.61 o 
  -2   4  12        6.25        9.07     16.97 o 
  -1   4  12      245.34      249.90     23.21 o 
   0   4  12      443.11      459.35     28.04 o 
   1   4  12      279.50      276.86     22.04 o 
   2   4  12       65.69       84.50     16.05 o 
   3   4  12      261.98      238.95     20.82 o 
   4   4  12       18.45       11.10     13.78 o 
   5   4  12      153.40      146.52     15.19 o 
   6   4  12       15.24       18.09     11.54 o 
   7   4  12       95.45      129.14     18.12 o 
   8   4  12      327.95      361.44     21.04 o 
   9   4  12      119.91       89.33     25.68 o 
  -2   5  12       40.19       31.59     17.48 o 
  -1   5  12      166.52      221.77     22.91 o 
   0   5  12       23.89       27.44     15.51 o 
   1   5  12       56.86       38.69     16.23 o 
   2   5  12      796.28      814.63     34.45 o 
   3   5  12      235.05      262.01     21.54 o 
   4   5  12       86.44       54.64     14.65 o 
   5   5  12        1.37        2.42     10.15 o 
   6   5  12        7.89       16.51     14.24 o 
   7   5  12      146.36      141.15     15.91 o 
   8   5  12        0.72      -13.82     11.20 o 
   9   5  12        1.13       -5.73     19.66 o 
  -1   6  12       65.97       89.27     20.07 o 
   0   6  12      267.99      302.72     25.65 o 
   1   6  12      438.28      504.27     29.68 o 
   2   6  12      122.75      173.06     20.10 o 
   3   6  12      222.48      214.79     20.97 o 
   4   6  12       27.41       34.69     15.12 o 
   5   6  12      130.91      135.68     15.74 o 
   6   6  12        3.92        2.10     11.26 o 
   7   6  12       64.35       85.65     13.97 o 
   8   6  12      155.74      133.65     15.82 o 
   9   6  12       90.54      107.89     28.04 o 
  -1   7  12      113.13      142.88     23.06 o 
   0   7  12        0.79       -0.78     15.81 o 
   1   7  12       15.17       49.60     16.58 o 
   3   7  12      305.17      264.01     22.88 o 
   4   7  12      146.80      185.53     20.28 o 
   5   7  12        0.36        8.72     11.92 o 
   6   7  12       10.80       14.36     11.47 o 
   7   7  12      112.62      115.59     25.49 o 
   8   7  12        4.92       38.78     24.25 o 
   9   7  12        1.73       -7.64     18.52 o 
   0   8  12       76.04       89.51     20.40 o 
   1   8  12      183.45      217.83     22.76 o 
   3   8  12       26.86       -0.36     14.08 o 
   4   8  12      121.02      142.49     19.90 o 
   5   8  12      243.23      222.34     18.92 o 
   6   8  12        0.01      -17.26     12.29 o 
   7   8  12        2.14        7.17     12.08 o 
   8   8  12       54.36       52.14     26.16 o 
   9   8  12       85.80       52.26     25.23 o 
   2   9  12      242.68      203.75     24.46 o 
   3   9  12      275.87      248.85     25.06 o 
   4   9  12      166.18      165.81     21.27 o 
   5   9  12       16.94       25.99     18.52 o 
   6   9  12       36.50       57.10     14.25 o 
   7   9  12       30.93        6.65     24.22 o 
   8   9  12        0.52      -10.86     21.98 o 
   3  10  12        7.05        4.15     18.02 o 
   4  10  12       16.02        6.35     16.97 o 
   5  10  12      170.49      149.82     22.40 o 
   6  10  12       53.13       47.37     15.84 o 
   7  10  12        0.98        1.31     27.11 o 
   0  -1  13        4.40        5.25     17.03 o 
   1  -1  13        0.56      -10.95     15.66 o 
   2  -1  13        2.02        2.30     16.44 o 
   3  -1  13        8.10       14.35     17.42 o 
   4  -1  13       51.16       53.03     19.45 o 
  -1   0  13        0.12       -0.33     14.71 o 
   0   0  13      167.05      164.74     21.60 o 
   1   0  13       36.49       42.30     16.73 o 
   2   0  13       28.38       27.59     17.36 o 
   3   0  13        1.90      -12.35     15.90 o 
   4   0  13       67.16       52.20     18.02 o 
   5   0  13      131.93      151.23     23.95 o 
  -1   1  13      323.39      321.69     25.71 o 
   0   1  13       63.62       48.05     16.64 o 
   1   1  13       12.42       19.54     16.11 o 
   2   1  13        1.16        3.01     13.99 o 
   3   1  13        0.53       23.80     16.14 o 
   4   1  13       33.96       58.10     18.79 o 
   5   1  13        3.29        0.45     16.32 o 
   6   1  13       20.73       31.50     18.73 o 
  -1   2  13       18.27       32.33     17.63 o 
   0   2  13      120.16      125.10     19.21 o 
   1   2  13       45.37       55.63     16.88 o 
   2   2  13      122.17      127.60     18.46 o 
   3   2  13        0.04        9.43     14.97 o 
   4   2  13       43.39       27.50     15.39 o 
   5   2  13      201.71      200.89     22.97 o 
   6   2  13      106.70       78.51     20.07 o 
   7   2  13       51.97       82.24     21.45 o 
  -1   3  13      243.16      252.67     23.30 o 
   0   3  13      154.62      184.57     22.19 o 
   1   3  13       33.45       -1.52     14.29 o 
   2   3  13       17.77        8.29     15.45 o 
   3   3  13        1.65       15.42     14.20 o 
   4   3  13       69.95       82.35     17.27 o 
   5   3  13        0.23        1.55     14.85 o 
   6   3  13       10.42        9.49     16.20 o 
   7   3  13      295.91      351.79     27.74 o 
   8   3  13      111.03      133.75     21.89 o 
  -1   4  13       60.29       90.65     19.63 o 
   0   4  13       73.65       79.13     18.85 o 
   1   4  13       47.22       45.40     16.02 o 
   2   4  13      195.89      177.92     21.15 o 
   3   4  13        0.33       21.36     14.76 o 
   4   4  13        2.30        9.43     14.20 o 
   5   4  13       99.59       92.97     18.49 o 
   6   4  13      128.37      124.26     16.60 o 
   7   4  13      223.06      275.16     20.70 o 
   8   4  13       18.24       28.60     17.36 o 
   0   5  13       61.75      103.80     20.19 o 
   1   5  13       47.29       76.66     17.48 o 
   2   5  13        3.32       18.70     14.94 o 
   3   5  13       81.07       65.32     16.26 o 
   4   5  13       12.15       15.57     15.33 o 
   5   5  13        0.24      -16.70     11.14 o 
   6   5  13       17.50       12.79     12.10 o 
   7   5  13      195.95      175.83     17.44 o 
   8   5  13      162.22      159.94     18.13 o 
   0   6  13       12.21       23.59     17.30 o 
   1   6  13       44.04       43.46     18.17 o 
   2   6  13      227.19      244.38     24.58 o 
   3   6  13        0.98       -1.79     15.27 o 
   4   6  13        1.85       11.33     15.24 o 
   5   6  13       21.22       16.41     13.14 o 
   6   6  13       35.94       38.26     13.95 o 
   7   6  13      186.34      228.94     19.32 o 
   8   6  13        0.07        6.12     12.51 o 
   1   7  13       62.65       75.02     19.24 o 
   2   7  13        1.49       -6.41     14.47 o 
   3   7  13      133.94      139.89     21.71 o 
   4   7  13        0.55       -9.37     13.51 o 
   5   7  13       21.04       14.32     12.61 o 
   6   7  13       78.25       94.93     15.72 o 
   7   7  13       79.01       92.04     19.70 o 
   8   7  13      132.50      125.03     16.37 o 
   2   8  13      156.97      123.40     21.51 o 
   3   8  13        6.30      -11.30     15.09 o 
   4   8  13        4.57       -5.49     16.02 o 
   5   8  13       24.73       54.02     16.35 o 
   6   8  13        4.71       10.55     12.74 o 
   7   8  13      130.86      164.85     18.50 o 
   4   9  13        5.43        5.43     17.06 o 
   5   9  13       39.49       14.35     17.45 o 
   6   9  13       99.06      140.96     18.73 o 
   2   1  14        0.41        2.03     16.55 o 
   3   1  14        1.30      -11.84     15.60 o 
   1   2  14        4.65       -6.68     14.38 o 
   2   2  14        1.13      -12.32     14.14 o 
   3   2  14       26.75       28.28     16.05 o 
   4   2  14      127.65      138.91     20.76 o 
   5   2  14        5.90      -17.84     17.18 o 
   1   3  14       22.11       36.45     16.61 o 
   2   3  14        3.19       12.05     14.73 o 
   3   3  14       29.49       23.86     16.08 o 
   4   3  14      130.65      101.00     19.92 o 
   5   3  14       87.01       44.68     18.08 o 
   6   3  14      156.52      176.16     23.83 o 
   1   4  14        1.59        9.49     16.79 o 
   2   4  14       10.06       18.34     16.91 o 
   3   4  14        0.41       -5.28     14.14 o 
   4   4  14       68.69       72.84     18.14 o 
   5   4  14        0.65        6.89     15.00 o 
   6   4  14       20.12       39.58     18.52 o 
   2   5  14       54.26       69.08     18.70 o 
   3   5  14       15.71       22.49     15.93 o 
   4   5  14       51.16       17.63     15.93 o 
   5   5  14       63.91       84.71     18.28 o 
   6   5  14      192.42      211.37     20.01 o 
   3   6  14        3.75       -6.68     15.00 o 
   4   6  14       46.38       54.35     18.34 o 
   5   6  14        4.31        4.30     16.73 o 
   6   6  14        4.29        7.53     17.88 o 
   4   7  14       12.90       11.60     16.23 o 
   5   7  14       40.88       77.76     20.22 o 
                                                 
